# Supplementary material for: QRICH1 regulates ATF6 transcription to affect pathological cardiac hypertrophy progression
Source: Mol Med. 2025 May 13;31:183. doi: 10.1186/s10020-025-01241-2 (PMC12070701; doi:10.1186/s10020-025-01241-2)
Supplement: Supplementary file 2 — Supplementary Material 2. [file 10020_2025_1241_MOESM2_ESM.xlsx]

## Sheet: QKD-vs-control-all.gene
gene_id	BaseMean	lfcSE	stat	FoldChange	log2FoldChange	pValue	qValue	CUT&Tag
A4galt	133.059	0.23423	-2.65501	0.649822	-0.621883	0.00793069	0.029709
Aak1	7984.77	0.0367702	-16.4264	0.657926	-0.604003	1.23761e-60	2.24577e-58	YES
Aard	1606.08	0.0740165	-5.09027	0.770163	-0.376764	3.57547e-07	3.52803e-06
Aars2	566.619	0.116678	3.31635	1.30762	0.386945	0.000912029	0.0045156
Aass	601.317	0.1183	4.47903	1.4438	0.529872	7.49813e-06	5.95193e-05
Abca13	17.3548	0.595794	2.55907	2.87723	1.52468	0.0104953	0.0377075
Abca4	330.229	0.157518	-3.22714	0.703034	-0.508334	0.00125033	0.00594932
Abca5	1764.56	0.0648298	4.3643	1.21667	0.282936	1.27533e-05	9.67887e-05	YES
Abca6	26.3867	0.500406	2.34566	2.25602	1.17378	0.0189934	0.0617771
Abca7	1426.78	0.0672568	-7.07616	0.719008	-0.47592	1.48207e-12	2.72755e-11	YES
Abca8a	133.088	0.227009	2.24388	1.42344	0.509382	0.02484	0.076762
Abca9	599.444	0.104392	-3.6338	0.768789	-0.379341	0.000279275	0.00157922
Abcb10	679.435	0.0978714	6.16946	1.51973	0.603813	6.85241e-10	9.60926e-09
Abcb11	9.23481	1.00421	2.21785	4.6822	2.22719	0.0265653	0.0809479
Abcb1a	957.633	0.102326	-4.96457	0.703194	-0.508006	6.8855e-07	6.48724e-06
Abcb1b	20726	0.0323826	-18.6215	0.658377	-0.603014	2.14961e-77	5.73629e-75
Abcb4	430.499	0.136012	-8.3792	0.453863	-1.13967	5.32872e-17	1.47176e-15	YES
Abcb6	1395.98	0.0753967	3.6075	1.20748	0.271994	0.000309157	0.00172614
Abcd1	1948.36	0.0648059	4.4352	1.22046	0.287427	9.19879e-06	7.14644e-05
Abcg1	1403.05	0.0719532	9.96731	1.64397	0.71718	2.11896e-23	9.40112e-22
Abcg3l1	390.604	0.131527	2.48682	1.25447	0.327083	0.0128891	0.0449433
Abcg4	391.703	0.123834	-2.91585	0.77858	-0.361083	0.0035472	0.0148964
Abhd13	1789.08	0.061877	-5.79558	0.779914	-0.358613	6.80841e-09	8.54985e-08
Abhd17b	1230.46	0.0749928	-4.25201	0.801698	-0.31887	2.1186e-05	0.000153653	YES
Abhd18	451.642	0.116036	5.01193	1.49647	0.581566	5.38867e-07	5.18466e-06
Abhd6	660.683	0.0982448	-4.08866	0.756971	-0.401689	4.33876e-05	0.000293882
Abi2	3895.68	0.0444462	-7.45177	0.794873	-0.331203	9.20982e-14	1.89051e-12
Abi3	190.779	0.188175	2.78406	1.43783	0.52389	0.00536831	0.0212225
Abi3bp	2715.18	0.0666682	-8.77095	0.666768	-0.584744	1.77158e-18	5.48587e-17
Abl2	5631.17	0.0435668	-11.5646	0.70523	-0.503835	6.22446e-31	3.93551e-29	YES
Ablim3	487.052	0.151715	-2.90054	0.737106	-0.440056	0.00372516	0.0155359
Abo	230.885	0.17698	2.06759	1.2887	0.365922	0.0386786	0.109515
Abr	3886.72	0.0470778	-10.2568	0.715555	-0.482866	1.10324e-24	5.19983e-23
Abracl	2355.37	0.0584556	-11.1862	0.635561	-0.653898	4.76272e-29	2.7969e-27
Acaa1b	4.66388	1.52863	-2.4625	0.0735944	-3.76426	0.0137971	0.0475455
Acad11	735.597	0.103591	-2.71435	0.822916	-0.281182	0.00664068	0.0255192	YES
Acad8	443.179	0.120205	-3.3132	0.75877	-0.398265	0.000922342	0.00455796	YES
Acadl	5267.29	0.0416479	-7.79289	0.798543	-0.324557	6.54958e-15	1.47638e-13	YES
Acap3	1268.99	0.0786208	-4.78358	0.770523	-0.376089	1.72198e-06	1.51464e-05	YES
Acat2	621.173	0.117945	2.67245	1.24419	0.315202	0.00752997	0.0283836
Acbd4	558.805	0.108734	-2.68891	0.816556	-0.292377	0.00716854	0.0272534	YES
Ace	437.312	0.125975	4.97571	1.54415	0.626815	6.50078e-07	6.14711e-06	YES
Ace2	41.6708	0.407082	2.17331	1.8464	0.884715	0.0297572	0.0889431
Acer2	517.937	0.120072	4.85237	1.49758	0.582634	1.21997e-06	1.10302e-05
Ackr1	18.7489	0.5927	-2.58374	0.345946	-1.53138	0.00977367	0.0355024
Ackr3	6274.32	0.0564034	-6.06427	0.788922	-0.342046	1.32551e-09	1.80575e-08
Ackr4	379.334	0.125143	4.4393	1.46972	0.555545	9.02533e-06	7.03495e-05
Acnat2	3.04231	1.94674	2.03593	15.5994	3.96342	0.0417577	0.116354
Acot7	2732.89	0.0532127	13.8123	1.66439	0.734991	2.14757e-43	2.26568e-41
Acox1	2352.98	0.0560578	-5.51568	0.807091	-0.309197	3.47426e-08	3.94271e-07	YES
Acox2	36.3668	0.415906	3.66532	2.87672	1.52443	0.000247032	0.00141632
Acp5	387.191	0.133333	2.11338	1.2157	0.281783	0.0345685	0.100381
Acpp	34.7143	0.445417	2.94041	2.47892	1.30971	0.00327774	0.0138611
Acsl4	10433.9	0.031537	-16.9837	0.689865	-0.535614	1.085e-64	2.16357e-62
Acsl5	4493.71	0.0426511	-7.57312	0.799405	-0.323002	3.64375e-14	7.76051e-13
Acss3	89.1326	0.263376	-2.2867	0.658721	-0.602261	0.0222136	0.0702245
Acta1	3739.57	0.0606698	5.1188	1.24019	0.310557	3.07482e-07	3.07245e-06
Actg2	1340.75	0.072652	4.31079	1.24245	0.313188	1.62669e-05	0.000121174
Actl10	117.414	0.240714	2.30124	1.46809	0.553941	0.0213779	0.0680447
Actl11	2.40726	2.11955	2.20221	25.4163	4.66768	0.0276507	0.0835926
Actl9	10.3354	0.868367	2.92665	5.82157	2.54141	0.0034263	0.0144187	YES
Actn2	2785.72	0.139928	-2.5119	0.783777	-0.351485	0.0120084	0.0423198
Actn4	26441.8	0.0323746	-9.20604	0.813356	-0.298042	3.38369e-20	1.20629e-18
Actr5	324.965	0.158542	2.67782	1.34215	0.424546	0.00741024	0.0280372	YES
Acvr2b	288.056	0.156244	3.03477	1.38911	0.474163	0.00240719	0.0105739
Acy1	1061.7	0.0905349	3.02712	1.20921	0.27406	0.00246895	0.0108243
Adam12	20506.5	0.041334	-27.1573	0.459291	-1.12252	2.0762e-162	2.51165e-159	YES
Adam15	2561.01	0.0648896	-4.74857	0.807686	-0.308133	2.04855e-06	1.77946e-05
Adam19	45222.9	0.0274872	-25.2602	0.617995	-0.694333	8.74042e-141	7.93018e-138	YES
Adam23	1957.95	0.0611029	-5.70388	0.785388	-0.348523	1.17113e-08	1.41676e-07
Adam8	488.176	0.123116	3.6854	1.36958	0.453733	0.000228344	0.0013217
Adamts10	4867.5	0.0515776	6.78519	1.27453	0.349964	1.15937e-11	1.95519e-10
Adamts14	1450.62	0.076216	7.57787	1.49232	0.577555	3.51281e-14	7.49042e-13
Adamts17	212.215	0.198056	2.08878	1.33209	0.413695	0.0367274	0.1053
Adamts19	402.32	0.137178	3.43339	1.38606	0.470985	0.000596088	0.00310109
Adamts3	1311.94	0.0847591	8.39408	1.63748	0.711475	4.69569e-17	1.30687e-15
Adamts5	7472.02	0.104842	-5.95246	0.648838	-0.624071	2.64139e-09	3.47575e-08
Adamts8	2329.76	0.0683732	-13.0552	0.538633	-0.892625	5.93598e-39	5.38572e-37
Adamts9	5012.13	0.109165	-2.63387	0.819305	-0.287528	0.00844167	0.0313513
Adamtsl1	3410.75	0.0499358	11.3444	1.48092	0.566491	7.90768e-30	4.78309e-28
Adamtsl2	51.3302	0.354357	2.38221	1.79521	0.844154	0.017209	0.0569115
Adamtsl3	741.098	0.0935141	-4.30597	0.756458	-0.402669	1.66259e-05	0.000123594
Adamtsl5	946.9	0.109787	-8.30203	0.531648	-0.911456	1.02344e-16	2.76359e-15
Adar	4316.12	0.051947	-6.15755	0.801144	-0.319866	7.38785e-10	1.03123e-08
Adat1	383.274	0.124703	3.92456	1.40387	0.489406	8.68875e-05	0.000553408
Adat2	145.874	0.213651	2.10516	1.36582	0.449769	0.0352773	0.10195
Adck1	334.34	0.140367	2.92718	1.3295	0.410879	0.00342049	0.0144043	YES
Adck2	686.854	0.109896	-3.55554	0.762739	-0.390738	0.000377204	0.00206174
Adck3	259.18	0.169034	4.51233	1.69671	0.762739	6.41198e-06	5.16201e-05	YES
Adcy2	465.182	0.128892	-2.66065	0.788434	-0.342937	0.00779905	0.0292763
Adcy4	1712.49	0.0655011	-5.01075	0.796524	-0.32821	5.42178e-07	5.21376e-06
Adcy5	1036.94	0.0879775	-4.95835	0.739067	-0.436223	7.10948e-07	6.67746e-06
Adcy6	3782.34	0.0570782	-18.3731	0.483402	-1.0487	2.15656e-75	5.51167e-73
Adcy9	1184.09	0.0771997	5.77962	1.36243	0.446185	7.48709e-09	9.35037e-08
Adcyap1r1	618.274	0.120966	5.33974	1.56475	0.645928	9.30798e-08	1.00358e-06
Add2	29.7473	0.479006	3.07256	2.77363	1.47178	0.00212229	0.00948082
Add3	5784.41	0.0522931	-9.16694	0.717292	-0.479367	4.86634e-20	1.70802e-18	YES
Adgb	627.866	0.102212	-8.41622	0.550861	-0.86024	3.88839e-17	1.08552e-15
Adgra3	3703.76	0.051287	-5.30953	0.827993	-0.27231	1.09908e-07	1.17179e-06
Adgrb2	131.113	0.268753	-2.05599	0.681813	-0.552552	0.0397838	0.111942
Adgrd1	5876.77	0.128569	-4.80298	0.651792	-0.617516	1.56322e-06	1.38237e-05
Adgrg2	178.268	0.193453	3.09269	1.51392	0.59829	0.00198348	0.00894662
Adgrg6	2861.55	0.0535669	-12.5229	0.628152	-0.670815	5.59256e-36	4.37425e-34
Adgrl1	3173.49	0.0622994	-9.48411	0.66395	-0.590854	2.44465e-21	9.43843e-20
Adgrl4	616.834	0.118125	2.64062	1.24136	0.311922	0.00827552	0.0308226
Adgrv1	326.412	0.161446	2.78169	1.36518	0.449094	0.00540764	0.0213492
Adipor2	4052.44	0.0453632	-7.60863	0.787225	-0.345152	2.7702e-14	5.96299e-13
Adm	5321.91	0.0502202	-6.61306	0.794374	-0.332109	3.76468e-11	6.05082e-10
Adnp2	2682.21	0.0521603	-6.40347	0.79333	-0.334007	1.51884e-10	2.29483e-09	YES
Adora1	39.848	0.432567	-2.8343	0.427494	-1.22602	0.00459265	0.0185733
Adora2a	243.761	0.182925	-2.27485	0.749434	-0.416127	0.022915	0.0719902
Adora2b	1107.79	0.0768028	-6.51533	0.706913	-0.500396	7.25284e-11	1.13653e-09
Adpgk	3004.05	0.059498	-10.5049	0.64841	-0.625022	8.19924e-26	4.09872e-24	YES
Adra1a	250.714	0.16029	-5.74237	0.528347	-0.920444	9.33591e-09	1.14558e-07
Adra2a	645.538	0.106369	-6.08199	0.638635	-0.646937	1.18703e-09	1.62687e-08
Adrb1	181.671	0.198629	3.18048	1.54943	0.631737	0.0014703	0.0068551
Aes	4512.21	0.0512041	-5.34565	0.827185	-0.273719	9.00955e-08	9.72559e-07
Afap1	6110.07	0.0440751	6.29561	1.21208	0.27748	3.06194e-10	4.4414e-09	YES
Afap1l1	1632.01	0.073273	-4.74484	0.785853	-0.347669	2.08668e-06	1.8096e-05
Afdn	4381.61	0.0475936	-8.16181	0.76395	-0.38845	3.3005e-16	8.49515e-15
Aff4	13520.8	0.0316988	-17.8303	0.675862	-0.565199	4.11186e-71	9.21159e-69
Agap1	2546.39	0.060043	-7.9397	0.718608	-0.476723	2.02676e-15	4.80752e-14
Agmat	17.8377	0.636481	2.22763	2.67187	1.41785	0.025905	0.0793505
Ago2	5296.87	0.0410739	7.18165	1.22687	0.294978	6.8877e-13	1.30192e-11
Agpat2	537.606	0.111936	-2.96353	0.794586	-0.331725	0.00304136	0.0129916
Agtr1a	1014.53	0.0870052	-15.4582	0.39367	-1.34494	6.64386e-54	9.56821e-52
Ahcyl2	1024.04	0.0858762	3.47339	1.22968	0.298281	0.000513935	0.00271733	YES
Ahr	11827.9	0.0357806	10.4628	1.29627	0.374367	1.27951e-25	6.34374e-24
Aida	8250.54	0.0440489	-7.68662	0.790815	-0.338587	1.51068e-14	3.31073e-13	YES
Aif1	64.1832	0.338556	3.74695	2.4092	1.26855	0.000179001	0.00106567
Aif1l	2103.69	0.0655727	-7.76758	0.702543	-0.509341	8.00003e-15	1.79442e-13
Aifm1	1674.03	0.0695297	-9.24875	0.640352	-0.643063	2.27131e-20	8.25955e-19	YES
Aig1	1554.54	0.066199	-6.43203	0.744429	-0.425794	1.25915e-10	1.92815e-09
Aim1	270.17	0.16995	-2.02313	0.787946	-0.343831	0.0430598	0.119219
Ak4	1628.97	0.065139	8.10932	1.44216	0.528233	5.09044e-16	1.28472e-14
Akap12	8355.86	0.0925866	-10.9444	0.495409	-1.01331	7.06613e-28	3.93319e-26
Akap13	11369.2	0.0316185	8.67509	1.2094	0.274293	4.13241e-18	1.2415e-16	YES
Akap17b	294.337	0.149638	-3.03924	0.729619	-0.454785	0.00237175	0.0104435
Akap5	512.26	0.114645	2.71228	1.24052	0.31095	0.00668229	0.0256574
Akap7	300.897	0.149756	4.17477	1.54242	0.625196	2.9829e-05	0.000209798	YES
Akna	1280.09	0.0784965	-9.23461	0.605046	-0.724884	2.59235e-20	9.37068e-19
Akr1b1	9909.49	0.0409567	-6.72656	0.826165	-0.275498	1.73718e-11	2.87093e-10
Akr1b8	14366.5	0.039977	-8.89955	0.781448	-0.355777	5.60722e-19	1.82345e-17
Akr1cl	313.741	0.193319	9.16137	3.41307	1.77107	5.12424e-20	1.79161e-18
Akt2	4390.77	0.04186	-7.2628	0.809992	-0.304021	3.79171e-13	7.35089e-12
Alad	643.269	0.112745	2.95697	1.25996	0.333383	0.00310677	0.0132233
Alas2	162.969	0.222141	2.95692	1.57664	0.656852	0.00310726	0.0132233
Aldh1a3	215.299	0.17182	2.61177	1.36486	0.448754	0.00900757	0.0331208
Aldh1l1	298.874	0.15716	-4.32997	0.623949	-0.6805	1.49127e-05	0.000112098
Aldh3a1	560.205	0.115267	-5.37723	0.650753	-0.619818	7.56406e-08	8.22394e-07
Aldh4a1	2444.81	0.05385	6.87104	1.29236	0.370006	6.3735e-12	1.0952e-10	YES
Aldh9a1	1671.57	0.0773199	-11.4694	0.540807	-0.886813	1.8794e-30	1.15998e-28	YES
Alg10	2155.24	0.0625346	8.47907	1.44417	0.530236	2.27e-17	6.4161e-16	YES
Alg2	1354.8	0.0800684	-9.11376	0.603019	-0.729724	7.95761e-20	2.76097e-18	YES
Alg6	419.708	0.12412	3.26242	1.32403	0.404932	0.00110467	0.00533544
Alkbh2	63.938	0.346331	2.04703	1.63461	0.70895	0.0406553	0.113953
Alms1	5324.12	0.0502775	5.32332	1.20384	0.267643	1.0189e-07	1.09056e-06	YES
Alox15	487.872	0.133705	10.8987	2.74576	1.45721	1.16966e-27	6.45129e-26
Alpk2	346.398	0.143365	2.21379	1.24607	0.317379	0.0268432	0.0816364
Als2cl	499.343	0.129012	-5.61006	0.605515	-0.723766	2.02256e-08	2.36482e-07
Alyref	2344.81	0.0570493	-5.10364	0.817245	-0.291159	3.33176e-07	3.31459e-06
Amacr	475.313	0.118232	3.48966	1.33107	0.412589	0.000483634	0.00257361
Amer1	1404.26	0.0843049	3.33972	1.2155	0.281554	0.000838637	0.00419226	YES
Amhr2	51.6412	0.381288	-2.20164	0.558853	-0.83946	0.0276906	0.0836481
Amigo2	124.478	0.240109	2.36569	1.48249	0.568024	0.0179964	0.0589843
Ammecr1	1871.95	0.0637246	5.95598	1.30093	0.379542	2.5852e-09	3.41222e-08
Ammecr1l	4439.31	0.04477	-6.32342	0.821823	-0.2831	2.55831e-10	3.76811e-09	YES
Amot	1314.59	0.0797956	-3.57114	0.820763	-0.284962	0.000355427	0.0019556
Ampd3	804.337	0.0950011	-3.13773	0.81333	-0.298088	0.00170261	0.00779599
Amtn	16.6588	0.633701	2.0839	2.49765	1.32057	0.0371692	0.106216
Amz2	1641.41	0.0896476	4.51401	1.32379	0.40467	6.36133e-06	5.12351e-05	YES
Ang2	3.40995	1.56325	2.00858	8.81473	3.13992	0.0445815	0.122498
Angel1	496.749	0.111483	5.99496	1.58924	0.668338	2.03538e-09	2.71574e-08	YES
Angpt1	1882.96	0.152833	-4.62866	0.612419	-0.70741	3.68046e-06	3.07767e-05
Angptl8	528.373	0.118256	5.57215	1.57892	0.658938	2.51615e-08	2.90077e-07
Ank3	1511.6	0.0728616	-4.05603	0.814774	-0.295528	4.99145e-05	0.000333978
Ankle1	383.349	0.140808	4.71558	1.58446	0.663993	2.41028e-06	2.07481e-05
Ankle2	3329.08	0.0487945	5.98362	1.22431	0.291968	2.18234e-09	2.90115e-08
Ankmy1	139.509	0.211667	-2.8045	0.662678	-0.59362	0.0050395	0.020107
Ankrd28	4362.12	0.0502844	-7.85634	0.760462	-0.395051	3.95529e-15	9.11978e-14
Ankrd37	107.843	0.281205	2.41927	1.60249	0.680312	0.0155515	0.0524434	YES
Ankrd49	1383.33	0.0777513	-5.53878	0.741929	-0.430647	3.0459e-08	3.47834e-07
Ankrd52	4613.38	0.0462125	11.6773	1.45361	0.539638	1.66441e-31	1.09429e-29
Anks1a	1563.24	0.067575	5.73899	1.30841	0.387812	9.52405e-09	1.16773e-07
Ano3	488.215	0.11125	-3.32293	0.773957	-0.369674	0.000890789	0.00441888
Ano5	516.603	0.124792	-11.6044	0.366495	-1.44813	3.91488e-31	2.49261e-29
Ano8	889.42	0.0898518	-8.83099	0.576951	-0.79348	1.03756e-18	3.29153e-17
Anpep	3350.78	0.0582043	6.50388	1.30004	0.378554	7.82734e-11	1.22338e-09	YES
Anxa4	2606.21	0.0636108	-9.35304	0.662065	-0.594954	8.51673e-21	3.1734e-19	YES
Aoc3	485.003	0.14014	5.09419	1.64023	0.713902	3.50233e-07	3.47096e-06
Aox1	219.906	0.164609	3.07407	1.42013	0.50602	0.0021116	0.00943772
Aox2	130.671	0.223742	4.11173	1.89207	0.919969	3.927e-05	0.00026931
Aox3	94.2694	0.334994	4.26551	2.69245	1.42892	1.99442e-05	0.000145403
Ap1m1	2530.02	0.0588854	-10.945	0.639715	-0.644499	7.02359e-28	3.92154e-26	YES
Ap1s2	969.659	0.0837262	-6.89294	0.670301	-0.57712	5.46493e-12	9.44445e-11
Ap1s3	382.926	0.133012	2.40204	1.2479	0.319499	0.0163041	0.0545958
Ap2m1	12916.4	0.0309353	-17.8227	0.682381	-0.551351	4.70929e-71	1.04213e-68
Ap3d1	8481.98	0.0346982	-9.5258	0.795246	-0.330528	1.63772e-21	6.47454e-20	YES
Ap4s1	372.231	0.15701	-2.31459	0.777323	-0.363414	0.0206353	0.0660506
Apaf1	3766.06	0.0477427	-8.12555	0.764222	-0.387936	4.45322e-16	1.12546e-14
Apba1	297.55	0.154213	2.26568	1.27403	0.349396	0.0234712	0.0733529
Apba3	1219.41	0.0719766	-7.25285	0.696389	-0.522036	4.08084e-13	7.87775e-12
Apbb1	829.472	0.0968252	-3.20949	0.806217	-0.31076	0.00132969	0.00628021
Apcdd1	683.765	0.113799	4.8855	1.47015	0.555963	1.03166e-06	9.39788e-06
Apcdd1l	85.3761	0.278618	2.55802	1.63888	0.71271	0.0105271	0.0377892
Aplf	903.121	0.0856017	3.18588	1.20808	0.272717	0.00144314	0.0067458
Aplnr	1052.7	0.0805433	5.4445	1.35521	0.438518	5.195e-08	5.75862e-07
Apmap	1416.52	0.0692739	5.13811	1.27982	0.355937	2.77522e-07	2.78999e-06
Apobec1	93.846	0.319855	6.97758	4.69724	2.23181	3.00317e-12	5.35191e-11
Apoe	3952.32	0.159863	3.89545	1.53979	0.622738	9.80158e-05	0.000616711
Apol3	94.9729	0.269801	2.15326	1.49584	0.580953	0.0312981	0.0925428
Apol9a	1458.78	0.171029	-3.61234	0.651657	-0.617816	0.000303442	0.00169842
Apold1	361.931	0.131997	2.74267	1.28523	0.362025	0.00609419	0.0237053
Appl1	3056.74	0.0532242	5.23406	1.213	0.278579	1.6583e-07	1.72543e-06
Ar	66.3197	0.326011	-2.99006	0.508812	-0.974795	0.00278919	0.0120277
Arap2	159.012	0.192821	-5.51345	0.4786	-1.06311	3.51868e-08	3.98315e-07
Arfgap3	2112.55	0.0657106	-4.14824	0.827836	-0.272583	3.35041e-05	0.000233653	YES
Arg1	1349.82	0.0789655	-5.57876	0.736864	-0.44053	2.42237e-08	2.79798e-07
Arhgap19	369.821	0.138075	7.56818	2.06334	1.04498	3.78503e-14	8.04253e-13
Arhgap24	1693.4	0.0735934	-4.73768	0.785312	-0.348662	2.16175e-06	1.87152e-05
Arhgap25	121.465	0.238651	4.56908	2.12935	1.09042	4.89868e-06	4.01497e-05	YES
Arhgap28	1228.6	0.0808672	-3.46667	0.823397	-0.28034	0.00052695	0.00277885	YES
Arhgap29	14317.8	0.0320418	-11.6553	0.771931	-0.373455	2.15694e-31	1.40286e-29
Arhgap30	111.63	0.258586	3.46853	1.86208	0.896915	0.000523305	0.00276204
Arhgap31	5265.4	0.0472156	7.19061	1.26533	0.339509	6.45014e-13	1.22559e-11
Arhgap33	270.27	0.158806	4.80579	1.69724	0.763189	1.54139e-06	1.36421e-05
Arhgap39	696.851	0.112421	3.19467	1.28267	0.359149	0.0013999	0.00656908
Arhgap45	180.105	0.204241	5.21193	2.09143	1.06449	1.86885e-07	1.93232e-06
Arhgap6	1630.43	0.0673207	4.00597	1.20554	0.269685	6.17627e-05	0.000406657
Arhgdib	1997.2	0.0623463	-9.11188	0.674508	-0.568092	8.09677e-20	2.80389e-18
Arhgef10l	1062.49	0.0775822	-6.24455	0.714762	-0.484466	4.2501e-10	6.10628e-09	YES
Arhgef19	590.679	0.110906	-3.06605	0.790018	-0.340043	0.00216908	0.00967316
Arhgef25	2432.35	0.0594261	-9.08913	0.687708	-0.540131	9.98388e-20	3.42472e-18
Arhgef28	772.742	0.113552	3.07523	1.27385	0.349198	0.00210339	0.00940565
Arhgef3	1246.85	0.0786916	4.08835	1.24982	0.321719	4.34452e-05	0.000294163	YES
Arhgef39	253.462	0.158117	2.29806	1.28642	0.363363	0.0215581	0.0685342
Arid1a	7940.71	0.0392544	-8.7499	0.788142	-0.343472	2.13535e-18	6.55392e-17	YES
Arid5b	5876.18	0.044457	-8.98414	0.758169	-0.399408	2.60755e-19	8.71393e-18	YES
Arl11	92.3488	0.25632	4.31414	2.15218	1.1058	1.60228e-05	0.000119552
Arl4c	1168.75	0.087305	-3.62959	0.802804	-0.316881	0.000283875	0.00160176
Arl5b	2717.33	0.0555742	-4.93548	0.82686	-0.274285	7.99558e-07	7.42816e-06
Arl5c	29.6035	0.458221	-2.14061	0.506674	-0.980871	0.0323056	0.0950262
Arl6ip1	4360.93	0.0437209	6.29671	1.21024	0.275298	3.04021e-10	4.41695e-09
Arl8a	3340.65	0.0608846	-4.51508	0.826508	-0.274899	6.32917e-06	5.09987e-05
Armc9	1577.46	0.0740816	5.63995	1.3359	0.417816	1.70103e-08	2.01218e-07
Armcx2	3417.71	0.0472055	-5.90752	0.824238	-0.278867	3.47302e-09	4.48871e-08
Armcx3	2258.88	0.0589913	-5.31	0.80483	-0.313244	1.09627e-07	1.16948e-06
Arntl2	347.869	0.143151	3.2445	1.37979	0.464451	0.00117659	0.00563334
Arpc1a	2434.2	0.0557243	-19.078	0.478599	-1.06311	3.84534e-81	1.15436e-78
Arpc1b	14395.3	0.0372195	-10.1282	0.770055	-0.376966	4.14194e-24	1.89797e-22
Arpc5	7818.99	0.0428408	7.97337	1.26715	0.341585	1.54405e-15	3.70124e-14
Arpin	926.256	0.0889122	-9.51957	0.556168	-0.846407	1.73891e-21	6.85963e-20
Arrb2	477.425	0.114259	3.7152	1.3421	0.424493	0.000203045	0.00119431	YES
Arrdc1	875.529	0.0836414	-3.90192	0.797545	-0.326362	9.54328e-05	0.000601661	YES
Arrdc3	3724.82	0.0518365	-9.63725	0.707322	-0.499561	5.56596e-22	2.26457e-20	YES
Arsi	655.44	0.113687	-10.5591	0.435146	-1.20043	4.61045e-26	2.33691e-24
Arsj	374.36	0.146703	3.89049	1.48529	0.570747	0.000100044	0.000629254
Art4	387.648	0.13969	-2.91963	0.75375	-0.407843	0.00350452	0.0147274
Artn	217.765	0.179188	1.99398	1.28102	0.357298	0.0461544	0.125835
Arv1	486.985	0.12324	2.31862	1.21904	0.285746	0.0204158	0.0654648
Asap1	5431.42	0.0399732	-13.7664	0.682884	-0.550288	4.05882e-43	4.23284e-41
Asb12	153.536	0.219153	2.97773	1.57198	0.652579	0.00290395	0.0124633
Asb5	107.041	0.246705	2.17959	1.45167	0.537715	0.029288	0.0877865
Asic1	137.736	0.219722	-2.11972	0.724096	-0.465748	0.0340297	0.0991017
Asmt	65.0109	0.319797	-2.91502	0.524053	-0.932216	0.00355663	0.0149276
Aspa	22.976	0.561035	2.17443	2.32935	1.21993	0.0296732	0.0887358
Aspm	2369.26	0.0629166	8.14732	1.42662	0.512601	3.72076e-16	9.50943e-15	YES
Ass1	534.203	0.111516	-8.97161	0.499834	-1.00048	2.92222e-19	9.69407e-18
Aste1	152.338	0.205553	1.98608	1.32707	0.408244	0.0470248	0.127646
Atad1	3913.65	0.0533052	-9.61936	0.700879	-0.512762	6.62417e-22	2.68909e-20
Atad5	1376.73	0.0799395	4.23535	1.2645	0.338572	2.28192e-05	0.000164313
Atcay	107.556	0.231987	-2.81422	0.636018	-0.652861	0.00488964	0.0195996
Atf3	792.25	0.113444	-4.09373	0.724768	-0.46441	4.24495e-05	0.000288066	YES
Atf5	7966.25	0.0459119	-6.25012	0.81963	-0.286955	4.10132e-10	5.89719e-09
Atf6	7998.33	0.0393399	-12.4134	0.712843	-0.488343	2.21034e-35	1.68524e-33	YES
Atg16l2	386.913	0.122615	-2.59014	0.802409	-0.31759	0.00959372	0.0349504
Atg2a	2587.6	0.0541376	-5.14077	0.824557	-0.278309	2.73615e-07	2.75529e-06
Atg4c	738.488	0.0962807	4.42774	1.34379	0.426306	9.52267e-06	7.39086e-05	YES
Atm	4441.7	0.0490825	6.01725	1.22718	0.295342	1.7741e-09	2.38996e-08
Atn1	63.8537	0.389952	-2.33995	0.531274	-0.912471	0.0192861	0.0625163
Atp11a	6804.71	0.0412517	-12.8258	0.692993	-0.529087	1.17547e-37	1.00142e-35
Atp11c	1638.81	0.0646919	-7.46115	0.715649	-0.482676	8.57704e-14	1.76628e-12
Atp13a2	819.158	0.0887279	4.10658	1.28732	0.364368	4.01557e-05	0.000274657
Atp1a3	149.128	0.220392	3.36727	1.67263	0.742117	0.000759175	0.00384482
Atp1b2	202.933	0.18039	2.12291	1.30401	0.382952	0.0337615	0.0984628
Atp23	287.569	0.15723	-2.1576	0.790457	-0.33924	0.030959	0.0917346
Atp2a3	65.6413	0.371065	-2.91616	0.472346	-1.08208	0.00354365	0.014885
Atp6v0a1	4460.22	0.0458782	7.21459	1.25788	0.330993	5.4097e-13	1.03549e-11
Atp6v0a2	1549.29	0.0653603	-4.17423	0.827695	-0.272829	2.98999e-05	0.000210215
Atp6v1c2	163.579	0.20688	-2.30059	0.718996	-0.475945	0.0214151	0.0681511
Atp6v1g3	3.86004	1.66935	2.59071	20.0401	4.32482	0.00957769	0.034899
Atp7a	8142.74	0.0395673	7.94739	1.24354	0.314456	1.90478e-15	4.53004e-14
Atp8a1	975.347	0.0806063	3.62905	1.22478	0.292524	0.000284466	0.00160408
Atp8b3	34.7508	0.433646	2.23514	1.95783	0.969257	0.0254084	0.078146
Atp8b4	1019.75	0.108647	5.77835	1.54521	0.627802	7.54387e-09	9.41479e-08
Atxn2	5136.27	0.0425718	-8.74975	0.772447	-0.372493	2.13817e-18	6.55392e-17
Atxn7l2	355.988	0.144412	2.30911	1.26003	0.333463	0.0209374	0.0668421
Auh	821.649	0.101731	2.89045	1.22608	0.294048	0.00384695	0.0159631
Aurka	1321.04	0.0710431	6.75819	1.39486	0.480122	1.39728e-11	2.33902e-10
Aurkb	997.827	0.0920575	3.29036	1.23362	0.302902	0.0010006	0.00489271
Avpr1a	590.267	0.109201	-7.58298	0.563283	-0.828069	3.37705e-14	7.2264e-13
Axdnd1	141.725	0.214977	-3.86431	0.562242	-0.830738	0.000111403	0.000694444	YES
B2m	12040.8	0.0407064	-20.8326	0.555547	-0.84802	2.1927e-96	1.02022e-93	YES
B3galt1	193.736	0.181182	4.05265	1.66355	0.734265	5.06411e-05	0.00033834
B3galt2	416.779	0.124682	2.54542	1.24605	0.317368	0.0109146	0.0389262
B3gnt4	15.1945	0.631669	2.27098	2.70289	1.4345	0.0231485	0.0726232
B4galnt1	65.7272	0.310464	-3.08096	0.515296	-0.956526	0.00206333	0.00926132
B4galnt4	77.4259	0.281362	2.12878	1.51462	0.598956	0.0332727	0.0973817
B4galt2	1330.53	0.0729333	4.83073	1.27661	0.352321	1.36037e-06	1.21722e-05
B4galt4	356.611	0.140578	3.68757	1.43236	0.518391	0.000226407	0.00131175
Bace2	508.436	0.126215	-3.33565	0.746903	-0.421008	0.000851014	0.00424478
Bap1	3609.1	0.0505727	6.45708	1.25401	0.326552	1.06743e-10	1.64551e-09
Bard1	531.354	0.107939	2.964	1.24827	0.319932	0.00303672	0.0129749	YES
Bbc3	749.438	0.103516	-5.16723	0.690211	-0.534891	2.37585e-07	2.4166e-06	YES
Bbs1	682.862	0.0949568	-3.40529	0.799209	-0.323356	0.000660939	0.00340915
Bbs12	395.342	0.133358	-2.46795	0.796021	-0.329122	0.0135889	0.0469504
Bbs2	568.882	0.126672	3.38743	1.34639	0.429091	0.000705509	0.00360219	YES
Bbs7	1151.46	0.0751198	-4.1539	0.805502	-0.31204	3.26861e-05	0.000228387	YES
Bcap29	1359.71	0.0695998	3.92067	1.20822	0.272878	8.83018e-05	0.000560841
Bcar3	589.914	0.107073	2.95811	1.24551	0.316733	0.0030953	0.0131848
Bckdha	1275.27	0.0762218	4.33986	1.2577	0.330792	1.42575e-05	0.000107485
Bckdk	2539.84	0.0557718	-5.59562	0.805481	-0.312078	2.19834e-08	2.54733e-07
Bcl2l1	7171.15	0.0421951	-7.27929	0.808237	-0.307151	3.35575e-13	6.56178e-12	YES
Bcl6	1836.97	0.0592671	-7.59558	0.731958	-0.450168	3.06406e-14	6.57994e-13
Bcl6b	506.41	0.167889	2.07079	1.2725	0.347662	0.0383781	0.10895
Bcl7a	245.797	0.16205	3.44671	1.47278	0.558538	0.000567466	0.00296665
Bco2	80.5999	0.284214	2.13996	1.52436	0.608207	0.0323578	0.0951337
Bcor	4668.85	0.0493691	-7.79464	0.765878	-0.384814	6.45949e-15	1.45788e-13
Bcorl1	2228.19	0.0607392	-6.37034	0.764756	-0.38693	1.88607e-10	2.82149e-09
Bcs1l	647.935	0.0964752	3.19077	1.23784	0.30783	0.00141894	0.00664759	YES
Bdnf	261.686	0.166478	-6.94004	0.448954	-1.15536	3.91981e-12	6.90572e-11
Bean1	800.454	0.0978889	-5.18203	0.703556	-0.507263	2.19479e-07	2.23745e-06
Begain	191.027	0.192325	3.21885	1.53588	0.619064	0.00128706	0.00610033
Bend4	1500.76	0.0851346	-4.345	0.773831	-0.36991	1.39277e-05	0.00010513
Bend5	33.7249	0.440331	-3.30209	0.365005	-1.45401	0.000959662	0.00471669
Bex2	21.1992	0.590415	3.98863	5.11575	2.35495	6.64561e-05	0.000433314
Bhlhe41	481.68	0.126274	8.37633	2.08163	1.05771	5.46016e-17	1.50578e-15	YES
Bicc1	10104.8	0.0510313	-12.0033	0.654041	-0.612547	3.41219e-33	2.40924e-31
Birc3	934.137	0.0887363	-7.39006	0.634738	-0.655766	1.46766e-13	2.96903e-12
Blm	827.956	0.0933647	4.67071	1.35292	0.436079	3.00157e-06	2.54754e-05
Bloc1s2	903.546	0.0880296	-3.95961	0.785366	-0.348563	7.50722e-05	0.000484101	YES
Bmf	419.578	0.124669	4.1764	1.43462	0.520666	2.9616e-05	0.00020838
Bmp2k	4404.91	0.0473621	-15.9344	0.592675	-0.754686	3.65763e-57	5.92601e-55	YES
Bmp3	352.498	0.130025	-4.73156	0.652829	-0.615222	2.22803e-06	1.92523e-05
Bmp6	4424.55	0.0484337	-19.4138	0.521131	-0.940281	5.90174e-84	1.91238e-81
Bmp8a	58.5706	0.348033	-2.13846	0.596976	-0.744256	0.0324794	0.0954603
Bmt2	1257.62	0.0798621	3.57216	1.21865	0.28528	0.000354054	0.00194923	YES
Bmyc	250.921	0.197211	-2.62825	0.698185	-0.51832	0.00858248	0.0317702
Bnip3	5598.73	0.0416774	8.59139	1.28171	0.358067	8.59234e-18	2.51885e-16	YES
Boc	1390.1	0.0816772	4.4828	1.2889	0.366142	7.36713e-06	5.86076e-05
Bok	1025.28	0.0819744	3.86839	1.24583	0.317109	0.000109556	0.000684336
Bora	624.327	0.103305	4.3045	1.36101	0.444674	1.67367e-05	0.000124214
Borcs6	663.951	0.109056	-2.59621	0.821805	-0.283132	0.00942574	0.0344213
Borcs7	1091.09	0.0904387	6.98945	1.54984	0.632117	2.75975e-12	4.93383e-11
Bpifb1	230.488	0.176987	2.00934	1.27954	0.355628	0.0445011	0.122351	YES
Bpifb5	197.172	0.183976	-2.93884	0.687449	-0.540676	0.00329444	0.0139247
Bpifb6	4.52677	1.25671	-2.06806	0.165058	-2.59896	0.0386347	0.109439
Bpnt1	1487.74	0.0721156	5.1195	1.29163	0.369196	3.06351e-07	3.06283e-06
Brat1	945.379	0.0832071	3.36142	1.21394	0.279694	0.000775434	0.00391515	YES
Brca1	1532.49	0.0872547	4.64759	1.32457	0.405525	3.3583e-06	2.8252e-05
Brca2	1413.54	0.0753406	5.04411	1.30137	0.380026	4.55643e-07	4.44761e-06
Brd9	1153.02	0.0847716	3.91991	1.25902	0.332297	8.85821e-05	0.000562425
Bri3bp	1217.5	0.0749942	5.04012	1.29952	0.37798	4.65247e-07	4.53647e-06
Brsk1	498.664	0.109899	-5.88322	0.638801	-0.646562	4.02369e-09	5.17462e-08
Brwd3	2496.91	0.0548073	5.36831	1.22622	0.294222	7.94789e-08	8.62574e-07
Bscl2	1310.33	0.0836923	-5.4643	0.728338	-0.45732	4.64749e-08	5.19294e-07
Bst1	2529.42	0.0635275	-4.5584	0.818138	-0.289584	5.15438e-06	4.20555e-05
Bst2	885.755	0.109824	-12.9385	0.373465	-1.42095	2.72847e-38	2.36894e-36
Btaf1	6976.92	0.0365726	-7.90906	0.818324	-0.289255	2.59334e-15	6.07994e-14
Btbd3	1690.29	0.0667916	8.88846	1.50909	0.593675	6.19629e-19	2.01141e-17
Btbd7	4950.11	0.0436288	-11.4223	0.707921	-0.49834	3.23686e-30	1.99105e-28
Btg2	3268.45	0.0534228	-5.55549	0.814062	-0.29679	2.76839e-08	3.18146e-07
Btk	44.3785	0.385637	3.14366	2.31709	1.21231	0.00166846	0.00766092
Bub1	1729.1	0.0707315	5.95445	1.33901	0.421167	2.60949e-09	3.43876e-08
Bub1b	1257.16	0.0893129	6.01102	1.45081	0.536862	1.84363e-09	2.47444e-08
Bub3	2018.42	0.0617481	5.15674	1.24696	0.318419	2.51286e-07	2.54455e-06	YES
Bysl	2350.35	0.0571071	4.62369	1.20084	0.264046	3.76975e-06	3.14467e-05	YES
Bzw2	1774.53	0.0669435	-4.912	0.796184	-0.328827	9.01507e-07	8.32506e-06
C1galt1	4992.61	0.0426907	14.3535	1.52918	0.612762	1.01251e-46	1.18535e-44
C1qa	62.77	0.346803	3.22111	2.16909	1.11709	0.00127695	0.00606266
C1qb	39.3478	0.415612	5.19419	4.46534	2.15877	2.05609e-07	2.11507e-06
C1qc	41.7536	0.453539	3.38182	2.89545	1.53379	0.000720084	0.00366834
C1qtnf1	1889.79	0.0752935	-13.2229	0.501528	-0.995598	6.47233e-40	6.05396e-38
C1qtnf7	611.635	0.125139	-4.43822	0.680471	-0.555394	9.0706e-06	7.05976e-05
C2	719.234	0.109673	-7.15108	0.580642	-0.78428	8.6098e-13	1.61565e-11
C2cd2	2572.29	0.054173	-5.20909	0.82234	-0.282192	1.89768e-07	1.95877e-06
C2cd4a	122.85	0.245057	1.98535	1.40106	0.486524	0.0471057	0.12777
C2cd5	764.521	0.0932162	3.60465	1.26226	0.336012	0.000312569	0.00174251
C3	4597.64	0.110816	-12.7633	0.375171	-1.41438	2.62912e-37	2.18844e-35
C3ar1	239.526	0.176	4.95585	1.83049	0.872229	7.20135e-07	6.74629e-06
C5ar1	243.764	0.179794	8.74297	2.97302	1.57193	2.27062e-18	6.94818e-17
C5ar2	899.905	0.088698	7.99683	1.63501	0.709303	1.27667e-15	3.09298e-14
C6	194.171	0.226991	3.58804	1.75863	0.814451	0.000333178	0.00184606
C7	3774.42	0.170702	7.74622	2.50063	1.32229	9.46677e-15	2.11037e-13
Ca5b	1648.82	0.0722576	-7.2669	0.694916	-0.525089	3.67818e-13	7.15372e-12
Cables2	1820.3	0.0614109	-7.6863	0.720953	-0.472023	1.51446e-14	3.31501e-13
Cachd1	1856.49	0.0665493	-4.09739	0.827781	-0.272679	4.17828e-05	0.000284286	YES
Cacna1d	216.483	0.165631	-2.55267	0.745975	-0.422801	0.01069	0.0382606
Cacna2d1	7520.99	0.0406131	-10.2085	0.750227	-0.414601	1.81579e-24	8.47025e-23
Cacnb2	607.93	0.126905	3.5458	1.36602	0.449981	0.000391424	0.00212907
Cacnb3	2047.56	0.0630531	-5.95595	0.770816	-0.375541	2.58559e-09	3.41222e-08
Cacybp	5212.27	0.0491013	5.53219	1.20718	0.271638	3.16254e-08	3.60022e-07
Cadm1	2634.98	0.0591762	-5.95151	0.783395	-0.352188	2.65675e-09	3.49162e-08
Cadm3	542.955	0.115095	-7.1348	0.565978	-0.821181	9.69287e-13	1.8114e-11
Cadm4	579.518	0.117226	2.69951	1.24526	0.316452	0.00694423	0.0265452
Cadps2	120.723	0.229792	2.03961	1.38385	0.468686	0.041389	0.115581
Cald1	37870.4	0.0357216	-27.5155	0.505962	-0.982898	1.14463e-166	1.59772e-163
Calr3	153.006	0.20083	-2.40411	0.715579	-0.482817	0.0162118	0.0543367	YES
Camk1d	534.072	0.12246	-4.99581	0.654386	-0.611787	5.85889e-07	5.59215e-06
Camk2b	249.78	0.154652	2.98731	1.37744	0.461993	0.0028144	0.0121278
Camk2g	154.586	0.510484	-2.46509	0.41801	-1.25839	0.0136978	0.0472818
Camkk1	396.674	0.142178	4.92477	1.62472	0.700196	8.44594e-07	7.82519e-06
Camkv	8.5847	0.891585	2.28221	4.0976	2.03478	0.0224772	0.0709343
Camp	43.2879	0.391232	-3.79325	0.357486	-1.48404	0.000148686	0.000902362
Camta1	1475.15	0.0695984	-6.08737	0.745525	-0.423671	1.14783e-09	1.57792e-08	YES
Cand2	1438.84	0.0682089	-4.50404	0.8082	-0.307215	6.66747e-06	5.34399e-05
Canx	29587.9	0.0322455	-43.0454	0.382089	-1.38802	0	0	YES
Cap1	15239.5	0.0332505	-9.14504	0.80996	-0.304077	5.96087e-20	2.08011e-18	YES
Cap2	471.952	0.117011	-3.78336	0.735758	-0.442697	0.000154723	0.000935554
Capn11	3.73869	1.53263	-2.22668	0.0939036	-3.41268	0.0259689	0.0795328
Capn15	1064.32	0.0810237	3.39693	1.21019	0.275232	0.000681457	0.00349709	YES
Capn5	1305.64	0.0705579	-10.398	0.601377	-0.733658	2.53323e-25	1.2357e-23
Capza1	10556.3	0.0343794	9.51777	1.25459	0.327215	1.76932e-21	6.96444e-20
Car12	543.808	0.117202	9.18172	2.10835	1.07611	4.24275e-20	1.49493e-18
Car13	516.066	0.126898	-4.42429	0.677628	-0.561435	9.67608e-06	7.4939e-05
Car2	297.018	0.143486	4.0021	1.4889	0.574243	6.27835e-05	0.000411883
Car3	266.693	0.177173	9.8983	3.37226	1.75371	4.23406e-23	1.83368e-21
Card19	662.352	0.111856	-5.21201	0.667577	-0.582994	1.86807e-07	1.93232e-06	YES
Card9	118.277	0.249344	-3.27789	0.567494	-0.817322	0.00104585	0.00507975
Carm1	3932.56	0.0543605	5.40721	1.22598	0.293939	6.40128e-08	7.01435e-07	YES
Carmil3	59.004	0.339983	-1.99128	0.625463	-0.677003	0.0464498	0.126406
Carnmt1	1351.67	0.0760679	5.09679	1.30831	0.387702	3.45459e-07	3.42963e-06
Casd1	1060.66	0.0823802	4.93766	1.32571	0.406766	7.90647e-07	7.35748e-06
Casp7	955.203	0.0852912	3.67764	1.24287	0.31367	0.000235401	0.00135735
Casp8	785.503	0.108436	-2.54419	0.825945	-0.275882	0.0109532	0.0390484	YES
Cav3	301.319	0.196761	-4.02132	0.577847	-0.79124	5.78729e-05	0.000382606
Cbfb	4282.24	0.0554679	9.23815	1.42644	0.512421	2.50794e-20	9.10181e-19
Cbll1	1327.34	0.0733023	-4.75234	0.785478	-0.348357	2.01074e-06	1.74914e-05
Cbwd1	355.865	0.14865	-3.62935	0.688009	-0.539501	0.00028414	0.00160274
Cc2d1a	1621.22	0.0702457	-4.12305	0.818114	-0.289627	3.73881e-05	0.000257558
Ccdc106	530.243	0.122731	-4.24148	0.697101	-0.520561	2.22053e-05	0.000160341
Ccdc120	150.509	0.221111	-3.51806	0.583223	-0.77788	0.000434719	0.00233592
Ccdc130	485.409	0.114862	-2.37212	0.827903	-0.272466	0.0176865	0.0581821	YES
Ccdc142	11.153	1.06848	-2.12283	0.207587	-2.26821	0.0337679	0.0984658
Ccdc15	516.867	0.12135	-3.46989	0.74687	-0.421071	0.000520665	0.00274971
Ccdc150	380.48	0.138379	3.23709	1.36409	0.447944	0.00120756	0.00576491
Ccdc18	222.941	0.185513	2.46114	1.37228	0.456573	0.0138495	0.0476876
Ccdc184	15.2784	0.691454	-3.0334	0.23367	-2.09746	0.00241816	0.0106195
Ccdc28b	59.7398	0.318984	-3.17334	0.495774	-1.01224	0.00150696	0.00700262
Ccdc43	762.636	0.095689	-5.40587	0.698687	-0.517282	6.44937e-08	7.06278e-07
Ccdc50	6367.05	0.0388457	-7.4152	0.819009	-0.288049	1.21443e-13	2.46224e-12
Ccdc68	46.1233	0.360888	2.46367	1.85203	0.889111	0.0137522	0.0474334
Ccdc74a	196.832	0.18835	2.05155	1.30714	0.386409	0.0402136	0.112942
Ccdc80	39344	0.0386844	7.1834	1.21242	0.277886	6.79965e-13	1.28796e-11
Ccdc86	1377.42	0.0744807	-11.87	0.541831	-0.884085	1.69505e-32	1.15633e-30
Ccdc88c	519.373	0.1183	2.9026	1.26872	0.343378	0.00370076	0.0154555
Ccdc91	1027.35	0.0828305	-3.35251	0.824911	-0.27769	0.000800831	0.0040288
Ccdc92	592.414	0.120434	5.23568	1.54816	0.630554	1.64379e-07	1.7123e-06
Ccdc96	59.7435	0.325508	-2.16675	0.613316	-0.705297	0.0302536	0.0899823
Ccl12	366.053	0.152107	17.1202	6.08012	2.6041	1.04859e-65	2.11418e-63
Ccl19	85.171	0.325331	-2.78297	0.533889	-0.905387	0.00538634	0.0212803
Ccl2	38625.6	0.0335299	-34.39	0.44966	-1.15309	3.55234e-259	9.20867e-256
Ccl20	136.806	0.284371	-4.64028	0.400657	-1.31956	3.47933e-06	2.91891e-05
Ccl22	49.8271	0.60002	-8.43267	0.0299817	-5.05977	3.37866e-17	9.44671e-16
Ccl4	242.879	0.185074	7.08186	2.48056	1.31066	1.42235e-12	2.62831e-11
Ccl6	1424.37	0.0892434	15.6918	2.63972	1.40038	1.72225e-55	2.6711e-53	YES
Ccl7	11865	0.0380947	-25.8185	0.505734	-0.983548	5.49793e-147	5.54253e-144
Ccl9	147.887	0.20786	2.34183	1.40131	0.486773	0.0191895	0.0622588
Ccnb1	1409.13	0.0836078	8.12896	1.60174	0.679644	4.32981e-16	1.09733e-14	YES
Ccnb2	701.335	0.100451	3.95464	1.31699	0.397248	7.66484e-05	0.000493564
Ccnd1	15448.5	0.0438528	-13.697	0.659456	-0.600652	1.05821e-42	1.07878e-40
Ccnd3	6310.9	0.0380191	10.8707	1.33172	0.413294	1.58945e-27	8.71363e-26
Ccne2	2617.89	0.0714994	6.15166	1.35645	0.43984	7.66769e-10	1.06865e-08
Ccnf	1553.64	0.0708474	13.9728	1.9861	0.989939	2.28384e-44	2.48159e-42	YES
Ccnl2	5778.44	0.0469688	7.1914	1.2638	0.337771	6.4131e-13	1.21983e-11
Ccnt1	489.015	0.130263	-2.09124	0.827935	-0.27241	0.0365066	0.104834	YES
Ccny	1967.02	0.072836	-6.91236	0.705409	-0.503469	4.76667e-12	8.26922e-11
Ccnyl1	3492.95	0.0531802	-8.04335	0.743422	-0.427747	8.74135e-16	2.15225e-14
Ccr1	75.219	0.331615	3.09243	2.03566	1.0255	0.00198523	0.00895228
Ccr5	35.7472	0.429288	2.04514	1.83777	0.877953	0.0408413	0.114333
Ccr7	20.0192	0.615621	2.2783	2.64372	1.40257	0.0227088	0.0715039
Ccser2	5140.43	0.0415553	-10.7571	0.73356	-0.447013	5.48874e-27	2.95545e-25
Cd101	101.754	0.299973	2.23334	1.59101	0.669943	0.0255264	0.0784157
Cd14	1176.94	0.0864544	4.18815	1.28528	0.362084	2.81238e-05	0.000198651
Cd160	47.3541	0.349605	2.28482	1.73964	0.798785	0.0223233	0.0705222
Cd163	549.039	0.148014	15.7921	5.05404	2.33744	3.52914e-56	5.56868e-54
Cd180	176.168	0.21099	-3.66242	0.585308	-0.772733	0.000249847	0.0014311
Cd24	1304.6	0.0725332	-6.56351	0.718932	-0.476072	5.25571e-11	8.33655e-10
Cd28	570.258	0.106641	-4.88074	0.697136	-0.520488	1.05691e-06	9.61337e-06
Cd2ap	2887.65	0.0596006	-7.97927	0.719183	-0.475569	1.47206e-15	3.53333e-14
Cd300a	70.6189	0.310135	2.19438	1.60276	0.680554	0.0282079	0.0849986
Cd300lf	50.2211	0.347729	3.86003	2.53546	1.34225	0.000113372	0.000705262
Cd320	548.124	0.129475	-2.45133	0.802522	-0.317386	0.0142328	0.0488126
Cd36	317.234	0.149883	7.4797	2.17509	1.12108	7.44933e-14	1.54663e-12
Cd38	1667.91	0.0759382	-5.39731	0.752695	-0.409862	6.76474e-08	7.39031e-07
Cd4	110.195	0.25955	4.8007	2.37186	1.24602	1.58109e-06	1.39749e-05
Cd44	28303.3	0.0296566	-30.0295	0.539399	-0.890574	4.04232e-198	6.11267e-195
Cd47	10184	0.0366628	-13.0106	0.718468	-0.477004	1.06556e-38	9.47825e-37
Cd48	3505.33	0.0473238	-13.0604	0.651544	-0.618066	5.54583e-39	5.05702e-37
Cd53	315.943	0.151426	2.54333	1.30597	0.385126	0.0109803	0.0391296
Cd55	2301.82	0.0660625	-16.5321	0.469062	-1.09215	2.15564e-61	3.99145e-59
Cd68	1028.46	0.0822364	6.46983	1.44599	0.532055	9.81146e-11	1.5204e-09
Cd69	9.00955	1.12701	-2.70582	0.120785	-3.04949	0.00681366	0.0261073
Cd80	3130.76	0.0501507	-9.5066	0.718588	-0.476763	1.97e-21	7.68766e-20
Cd84	147.962	0.208949	4.82853	2.0124	1.00892	1.37546e-06	1.22951e-05
Cdc14a	643.492	0.107022	-3.48302	0.772305	-0.372758	0.000495795	0.00262984
Cdc14b	822.465	0.0976231	-4.56165	0.73442	-0.445323	5.07523e-06	4.14843e-05
Cdc20	1679.17	0.0777367	6.65171	1.43106	0.517082	2.89704e-11	4.69372e-10
Cdc25a	1442.5	0.0691892	-7.99866	0.681402	-0.553421	1.25779e-15	3.05132e-14	YES
Cdc25b	1378.87	0.0772046	5.53911	1.34504	0.427644	3.0402e-08	3.47402e-07
Cdc42bpg	1105.21	0.0867294	-4.92473	0.743746	-0.427119	8.44789e-07	7.82519e-06
Cdc42ep1	2400.09	0.0604714	-5.02397	0.810112	-0.303807	5.06131e-07	4.9035e-06
Cdc42ep5	927.812	0.0957774	-4.4875	0.742364	-0.429801	7.20624e-06	5.74284e-05
Cdc45	536.669	0.108631	3.2838	1.28051	0.356721	0.00102419	0.00498388	YES
Cdca2	1244.73	0.084625	4.56628	1.30715	0.386421	4.96464e-06	4.06352e-05	YES
Cdca3	949.479	0.0888	5.45454	1.39897	0.484363	4.9101e-08	5.45947e-07	YES
Cdca4	2693.81	0.0614981	4.98996	1.23702	0.306873	6.03921e-07	5.73457e-06	YES
Cdca8	684.634	0.0942329	-3.32523	0.804773	-0.313346	0.000883465	0.00438734	YES
Cdh10	63.7959	0.35107	2.65728	1.9091	0.932894	0.00787733	0.0295274
Cdh17	222.533	0.190505	3.46642	1.58049	0.660372	0.000527438	0.00277981
Cdh3	1313.65	0.0820369	6.37265	1.43673	0.522793	1.85786e-10	2.78387e-09	YES
Cdh4	51.4344	0.372073	-5.76928	0.225846	-2.14659	7.96133e-09	9.89495e-08
Cdh9	5.00317	1.65003	2.8522	26.1045	4.70623	0.00434172	0.0177084	YES
Cdhr1	129.007	0.230563	2.042	1.38589	0.47081	0.0411513	0.115077
Cdhr2	83.2943	0.291767	-2.14634	0.647867	-0.626231	0.031846	0.0939026
Cdhr5	132.965	0.225593	-2.5961	0.666343	-0.585663	0.00942884	0.0344257
Cdk1	1660.2	0.0725026	4.70799	1.26693	0.341341	2.5017e-06	2.14536e-05
Cdk16	6979.18	0.0357914	-12.4483	0.734309	-0.445541	1.42883e-35	1.10802e-33	YES
Cdk20	535.761	0.111029	2.73322	1.23411	0.303467	0.00627189	0.0243131
Cdk2ap1	5200.97	0.0481744	-19.8828	0.514826	-0.957843	5.73079e-88	2.07982e-85
Cdk6	5856.6	0.0463405	8.03917	1.29463	0.37254	9.04478e-16	2.21793e-14
Cdk7	1600.12	0.0678326	-4.04664	0.82674	-0.274494	5.19577e-05	0.000346499
Cdk8	2105.07	0.0608054	-11.8414	0.607087	-0.720024	2.38321e-32	1.60765e-30
Cdkl2	537.797	0.107723	3.9866	1.34672	0.429449	6.70269e-05	0.000436565
Cdkl5	463.372	0.122058	3.98623	1.40109	0.486551	6.71307e-05	0.000437084
Cdkn1b	1347.11	0.0767534	-9.34697	0.608188	-0.717411	9.01986e-21	3.34712e-19	YES
Cdkn2a	254.621	0.167875	-2.673	0.732687	-0.448731	0.00751767	0.028355
Cdkn2aip	1374.13	0.0697334	-5.0665	0.782789	-0.353304	4.05207e-07	3.97668e-06
Cdkn2aipnl	1211.1	0.0772598	-4.84619	0.771418	-0.374416	1.25856e-06	1.13451e-05
Cdkn2c	198.827	0.190205	2.69516	1.42665	0.512633	0.00703555	0.0268474
Cdo1	222.198	0.17769	-2.68573	0.718357	-0.477228	0.00723718	0.0274568
Cdon	3065.1	0.0582809	8.9156	1.43357	0.51961	4.85177e-19	1.58917e-17
Cdr2	2312.49	0.0572777	-5.22115	0.812784	-0.299056	1.77813e-07	1.84377e-06
Cdsn	1707.79	0.068811	-6.77578	0.723844	-0.466249	1.23735e-11	2.08284e-10
Cdt1	1173.88	0.0797167	4.09671	1.25403	0.326576	4.19064e-05	0.00028502	YES
Cebpa	419.743	0.133203	-3.65129	0.713823	-0.486362	0.000260931	0.00148661	YES
Cecr5	683.663	0.106157	3.75038	1.3178	0.398131	0.000176567	0.00105186	YES
Celf1	10072.1	0.0348066	8.00025	1.2129	0.278461	1.24166e-15	3.01623e-14
Celf2	1773.86	0.0816394	-5.9485	0.714184	-0.485632	2.70617e-09	3.5507e-08
Celf4	96.7052	0.253863	2.36155	1.5152	0.599508	0.0181989	0.0594702
Celsr2	123.431	0.262708	-3.21457	0.556906	-0.844494	0.00130639	0.00618302
Cemip	4627.17	0.0515203	-12.8119	0.632847	-0.660072	1.40701e-37	1.18752e-35	YES
Cenpa	335.512	0.15082	4.6954	1.63372	0.708159	2.66086e-06	2.27325e-05	YES
Cenpe	2440.38	0.0692235	7.37462	1.42454	0.510497	1.64815e-13	3.31567e-12
Cenpf	3279.09	0.0627659	7.93406	1.41224	0.497989	2.12088e-15	5.01112e-14
Cenph	402.053	0.141707	4.03139	1.48584	0.571278	5.54475e-05	0.000367342
Cenpi	813.365	0.0889457	8.81603	1.72208	0.784148	1.18585e-18	3.74884e-17
Cenpk	560.511	0.133669	2.1714	1.22285	0.290248	0.0299009	0.0892112
Cenpn	934.325	0.087995	3.84364	1.2642	0.338221	0.000121223	0.000747691	YES
Cenpo	418.246	0.131517	2.62896	1.27082	0.345754	0.00856458	0.0317169
Cenpu	187.429	0.187139	2.88803	1.45444	0.540462	0.00387664	0.0160606	YES
Cenpv	225.42	0.169164	-2.7921	0.720803	-0.472322	0.00523679	0.0207754
Cenpw	181.119	0.23333	3.37827	1.72698	0.788253	0.000729429	0.00371074
Cep104	2123.31	0.0627364	-6.23307	0.76258	-0.39104	4.57391e-10	6.53528e-09
Cep126	254.451	0.161685	4.10535	1.58422	0.663773	4.03696e-05	0.000275808
Cep152	793.702	0.110264	3.52869	1.30956	0.389087	0.000417618	0.00225337	YES
Cep162	632.032	0.102655	2.66872	1.20912	0.273957	0.00761411	0.0286581
Cep164	2664.49	0.054427	-9.75339	0.692148	-0.530848	1.78414e-22	7.4847e-21	YES
Cep170	4271.71	0.0445362	-7.41733	0.795349	-0.33034	1.19506e-13	2.42568e-12
Cep19	1168.95	0.0789369	3.48793	1.21027	0.275326	0.00048678	0.00258581	YES
Cep250	1737.81	0.0670463	4.18783	1.21485	0.280779	2.81634e-05	0.000198854	YES
Cep41	416.732	0.123968	2.93434	1.28678	0.363765	0.00334255	0.0141121	YES
Cep44	407.849	0.134012	3.38228	1.36914	0.453267	0.000718857	0.00366312
Cep55	799.452	0.0996199	3.18691	1.24615	0.31748	0.00143799	0.00672347	YES
Cep57	1096.46	0.0853464	3.84479	1.25539	0.328139	0.000120655	0.000744697	YES
Cep57l1	745.294	0.107712	3.82636	1.33066	0.412145	0.00013005	0.00079665
Cep72	328.711	0.136293	2.08699	1.21794	0.284441	0.0368893	0.105576	YES
Cep78	439.336	0.130791	2.12821	1.21281	0.27835	0.0333199	0.0974883
Cep83	986.968	0.0818014	4.975	1.32589	0.406962	6.52488e-07	6.16669e-06
Cep85	2399.8	0.0547193	7.41091	1.32457	0.40552	1.25437e-13	2.54038e-12	YES
Cep89	611.218	0.111418	-3.54461	0.760525	-0.394932	0.000393196	0.00213523	YES
Cep97	613.871	0.102798	4.07679	1.33708	0.419085	4.56622e-05	0.000307225	YES
Cercam	1677.29	0.0665016	-13.0944	0.546845	-0.870796	3.54632e-39	3.25007e-37
Cerk	2738.72	0.0557013	-9.69264	0.687822	-0.539893	3.24036e-22	1.33636e-20
Cers2	3392.75	0.0613402	-12.5766	0.585827	-0.771454	2.83833e-36	2.25896e-34
Cers4	1060.74	0.0878851	-5.42118	0.718749	-0.476441	5.92084e-08	6.52335e-07
Cers6	1291.68	0.0884357	3.74185	1.25781	0.330914	0.000182668	0.00108501
Ces2a	3.08421	1.73906	2.28428	15.6979	3.9725	0.0223551	0.0705855
Cfap157	801.031	0.0941583	-5.19606	0.712394	-0.489252	2.03558e-07	2.09516e-06
Cfap45	1153.77	0.0976519	2.74495	1.20418	0.268049	0.00605206	0.0235717
Cfb	1528.25	0.0888586	-19.9075	0.293422	-1.76895	3.50521e-88	1.29807e-85
Cfh	535.824	0.131417	8.62996	2.19486	1.13413	6.13746e-18	1.81978e-16
Cfi	10.3911	0.845779	3.20317	6.53946	2.70917	0.00135925	0.00639485
Cflar	4980.98	0.0451518	-25.1593	0.455023	-1.13599	1.11763e-139	9.65736e-137	YES
Cgn	119.768	0.264002	3.44814	1.87946	0.910315	0.000564457	0.00295327
Ch25h	433.106	0.124732	6.35183	1.73181	0.792279	2.12762e-10	3.15681e-09
Chac1	923.292	0.0932364	-5.01504	0.723175	-0.467584	5.30232e-07	5.11514e-06
Chaf1b	648.125	0.106049	4.96534	1.4405	0.526567	6.85816e-07	6.46484e-06
Chchd4	322.657	0.150314	3.55702	1.44861	0.534672	0.000375085	0.00205318
Chd3	8783.74	0.0360319	-15.1702	0.684626	-0.546612	5.56775e-52	7.37462e-50
Chd9	5199.61	0.0440821	6.97204	1.23743	0.307342	3.12378e-12	5.54096e-11	YES
Chdh	94.6884	0.271415	2.56191	1.61927	0.69534	0.0104098	0.0374943
Chek1	1192.97	0.0768499	4.33961	1.26007	0.333499	1.42733e-05	0.000107559	YES
Chi3l1	365.748	0.170466	-7.02191	0.436182	-1.197	2.18848e-12	3.97122e-11
Chic1	230.064	0.17129	-3.8169	0.635606	-0.653796	0.000135139	0.000824556
Chka	1139.86	0.0766883	3.51906	1.2057	0.269871	0.000433072	0.00232914	YES
Chm	1322.69	0.0692283	5.95305	1.33064	0.41212	2.6319e-09	3.46577e-08
Chml	560.577	0.107185	-4.75277	0.702502	-0.509426	2.00649e-06	1.74627e-05
Chmp1b	2406.22	0.0608017	-4.43894	0.82938	-0.269895	9.0403e-06	7.04359e-05	YES
Chmp4c	262.235	0.168629	-4.54914	0.587592	-0.767114	5.38661e-06	4.38517e-05
Chn1	431.818	0.118412	-4.22509	0.706959	-0.500302	2.38847e-05	0.000170568	YES
Chp2	4.2333	1.42021	-2.07947	0.129114	-2.95328	0.0375742	0.107171
Chrd	442.28	0.116661	3.19081	1.29436	0.372241	0.00141876	0.00664759
Chrna4	16.5485	0.655155	-2.2864	0.354057	-1.49795	0.0222309	0.0702667
Chrna5	30.2998	0.459206	-2.5378	0.445849	-1.16537	0.0111551	0.039698
Chrnb1	121.983	0.271446	-2.19101	0.662164	-0.59474	0.0284513	0.0855754
Chst1	996.532	0.0970598	5.84564	1.48183	0.567376	5.04639e-09	6.42609e-08
Chst14	1326.03	0.0728592	3.96033	1.22141	0.288546	7.48466e-05	0.000482818
Chst4	16.3686	0.754516	2.27146	3.28035	1.71385	0.0231194	0.0725696
Chsy3	938.245	0.0907412	-4.35914	0.760198	-0.395554	1.30575e-05	9.90141e-05
Cib2	355.467	0.133307	-2.36501	0.803699	-0.315274	0.0180294	0.0590353
Cilp	284.128	0.156336	2.2086	1.2704	0.345285	0.0272023	0.0824611
Cish	500.674	0.111298	-2.71058	0.811306	-0.301683	0.00671662	0.0257783	YES
Cited2	4617.5	0.0505907	-7.09994	0.779602	-0.359191	1.24814e-12	2.31819e-11	YES
Ciz1	2253.22	0.057224	-4.95267	0.821646	-0.283411	7.32028e-07	6.85063e-06
Ckap2	3992.83	0.0693473	5.00731	1.27213	0.347244	5.51961e-07	5.30155e-06
Ckap2l	701.85	0.105119	5.01014	1.44059	0.52666	5.43897e-07	5.22752e-06
Ckap5	7409.62	0.0471332	5.91047	1.213	0.278579	3.41135e-09	4.41529e-08
Ckb	1819.57	0.0738176	9.01904	1.58641	0.665764	1.89745e-19	6.43573e-18
Clasp2	3639.62	0.0536691	-7.16112	0.766134	-0.384331	8.00213e-13	1.50786e-11	YES
Clca1	61.647	0.39749	2.03156	1.75021	0.807525	0.0421979	0.117334
Clcf1	709.636	0.0950758	-3.15502	0.812271	-0.299966	0.00160485	0.0074156	YES
Clcn3	2936.89	0.058761	5.82445	1.26773	0.342251	5.73009e-09	7.25092e-08	YES
Clcn5	1560.55	0.0710764	5.09061	1.28505	0.361822	3.56906e-07	3.52746e-06
Cldn12	2028.1	0.0644304	7.14865	1.3761	0.46059	8.76366e-13	1.64113e-11
Cldn23	42.6112	0.437725	-3.56714	0.338816	-1.56143	0.000360896	0.00198209	YES
Cldn4	63.1774	0.325869	1.98506	1.56577	0.646869	0.0471381	0.127839
Clec10a	225.953	0.19606	9.45825	3.61598	1.85439	3.13142e-21	1.20387e-19
Clec14a	1332.36	0.0698587	-8.75214	0.654555	-0.611413	2.09338e-18	6.44171e-17
Clec18a	7.53706	1.0126	-2.72742	0.147441	-2.76179	0.00638317	0.0246856
Clec1a	312.078	0.151361	2.48963	1.29849	0.376832	0.0127876	0.0446616
Clec1b	4.8561	1.2151	2.15147	6.12306	2.61425	0.0314393	0.0928394
Clec2d	280.935	0.194201	-2.09495	0.754274	-0.40684	0.0361758	0.104066
Clec2d2	78.625	0.296431	-4.09633	0.430988	-1.21428	4.19745e-05	0.000285376
Clec3b	537.486	0.145885	7.30207	2.09254	1.06526	2.8338e-13	5.58329e-12
Clec4d	136.038	0.228771	4.12511	1.92346	0.943703	3.70558e-05	0.000255574
Clic2	1782.56	0.0649683	8.63702	1.47543	0.561133	5.76987e-18	1.71639e-16
Clic5	857.163	0.101595	-4.51924	0.727424	-0.459131	6.2062e-06	5.00301e-05
Clic6	179.512	0.199869	-6.06474	0.431623	-1.21216	1.32169e-09	1.8019e-08
Clint1	5768.53	0.0417724	-15.5371	0.637713	-0.649021	1.94691e-54	2.87225e-52
Clns1a	1669.43	0.0707806	-9.2841	0.634137	-0.657134	1.63072e-20	5.99009e-19	YES
Clpp	679.902	0.109755	-3.64811	0.75765	-0.400397	0.000264178	0.00150417	YES
Clptm1l	4146.83	0.0481869	-16.5796	0.57478	-0.798919	9.79131e-62	1.85076e-59
Clspn	387.195	0.142792	3.97456	1.48199	0.567536	7.05087e-05	0.00045662
Cmah	77.7539	0.312013	-3.3413	0.485477	-1.04253	0.000833884	0.00417195
Cmc2	359.509	0.137822	2.22037	1.23629	0.306017	0.0263936	0.080548
Cmklr1	594.714	0.113216	3.50759	1.31687	0.397115	0.000452183	0.00242259
Cmss1	574.577	0.123884	4.81084	1.5115	0.595984	1.503e-06	1.33432e-05
Cmtm4	439.908	0.152161	2.58541	1.31348	0.393399	0.00972631	0.0353482
Cndp1	98.833	0.258227	2.12908	1.46387	0.549786	0.0332476	0.0973552
Cnn1	1689.87	0.0690343	-10.1679	0.614748	-0.701934	2.75783e-24	1.27337e-22	YES
Cnnm1	268.496	0.151812	-4.18849	0.643556	-0.635862	2.80822e-05	0.000198512
Cnnm2	590.76	0.105081	-2.69983	0.821481	-0.283701	0.00693757	0.0265271	YES
Cnp	1783.55	0.0629053	-8.54707	0.688889	-0.537656	1.2625e-17	3.64217e-16
Cnr1	65.2821	0.29485	-2.1533	0.643986	-0.634899	0.0312954	0.0925428
Cnst	1680.93	0.0672467	4.66599	1.24295	0.313773	3.07129e-06	2.6055e-05
Cntnap1	608.123	0.102471	2.88641	1.22754	0.295775	0.00389662	0.016125
Coa3	334.927	0.136946	-3.85966	0.693244	-0.528565	0.000113545	0.000706096
Coa5	4142.57	0.0451676	6.37789	1.22101	0.288074	1.79545e-10	2.69258e-09	YES
Coa6	55.9006	0.359188	-4.0402	0.36572	-1.45119	5.34055e-05	0.000354981
Coasy	801.227	0.091577	-4.29802	0.761228	-0.3936	1.72329e-05	0.000127636
Cobl	2615	0.0599774	-5.99207	0.779495	-0.359389	2.07183e-09	2.76032e-08
Coil	446.334	0.118641	2.88031	1.26727	0.341724	0.00397289	0.0163883
Col12a1	101210	0.0253147	14.6845	1.29391	0.371733	8.10624e-49	9.8722e-47
Col14a1	6597.33	0.104469	4.32288	1.36756	0.451607	1.54005e-05	0.000115383
Col27a1	1695.09	0.0672017	6.30965	1.34166	0.424019	2.79669e-10	4.08935e-09
Col3a1	280507	0.121751	-2.77351	0.791314	-0.337678	0.0055456	0.0218286
Col4a3	249.311	0.185995	2.28719	1.34295	0.425406	0.0221846	0.070145
Col5a3	13047.3	0.0477558	12.0579	1.49054	0.575832	1.76309e-33	1.25463e-31
Col6a3	33809.3	0.0417759	24.9281	2.05821	1.04139	3.68868e-137	3.04249e-134	YES
Col6a6	243.223	0.17813	2.22079	1.31548	0.39559	0.0263651	0.0804744
Col8a1	10318.5	0.0534526	-6.04155	0.799441	-0.322936	1.52645e-09	2.07017e-08
Col8a2	363.867	0.14582	3.3013	1.39609	0.481395	0.000962365	0.00472741
Colgalt2	146.104	0.221478	2.32727	1.42943	0.515438	0.019951	0.0642012
Colq	166.931	0.20267	-3.75386	0.59017	-0.760796	0.000174131	0.0010394
Comt	2294.93	0.0605322	-6.57536	0.758899	-0.398021	4.85343e-11	7.72546e-10
Copg2	2290.63	0.0642954	6.04142	1.30897	0.388436	1.5276e-09	2.07019e-08
Cops8	2089.84	0.0597468	5.03911	1.23206	0.301071	4.67703e-07	4.55797e-06
Copz1	6099.73	0.0394577	-7.49678	0.814617	-0.295805	6.54048e-14	1.36261e-12	YES
Coq10b	2688.04	0.05481	-7.70829	0.746135	-0.422491	1.27511e-14	2.81486e-13	YES
Coq6	718.079	0.0975821	2.85087	1.21268	0.278194	0.00435995	0.0177748
Corin	251.201	0.157892	-8.09931	0.412133	-1.27882	5.52711e-16	1.38338e-14
Coro1c	9117	0.040304	10.4363	1.33851	0.420627	1.69193e-25	8.34286e-24
Coro2b	765.904	0.105533	-3.02672	0.801392	-0.31942	0.00247223	0.010836
Cotl1	4750.28	0.0440066	-6.38297	0.823082	-0.280893	1.73683e-10	2.60898e-09
Cox11	187.126	0.186941	-3.18789	0.66161	-0.595946	0.00143316	0.00670262
Cox6b2	108.07	0.265325	-2.69589	0.609084	-0.715288	0.00702005	0.0268068
Cpeb3	651.379	0.105493	3.20786	1.26436	0.338406	0.00133728	0.00631114
Cpeb4	6610.06	0.0376314	-9.50516	0.780412	-0.357693	1.99745e-21	7.77804e-20	YES
Cpg1	4.60398	1.55432	-2.39678	0.075606	-3.72536	0.0165399	0.0551888
Cpne2	999.769	0.0838676	-3.2659	0.827079	-0.273903	0.00109119	0.00527595
Cpped1	586.227	0.116776	-3.48146	0.754426	-0.406549	0.000498684	0.00264362
Cpsf3	2668.12	0.0527309	-7.84986	0.750576	-0.41393	4.16486e-15	9.55444e-14
Cpsf4	1590.92	0.0716733	-4.1339	0.814344	-0.296291	3.56655e-05	0.000246923
Cpt1a	6400.54	0.0390947	-12.0518	0.721383	-0.471162	1.89747e-33	1.34498e-31
Cpt1b	467.756	0.12305	-3.17628	0.762686	-0.39084	0.00149179	0.00694282
Cpt1c	1802.47	0.0685702	-6.89708	0.720498	-0.472934	5.3084e-12	9.18266e-11
Cpt2	1123.01	0.0781272	3.56452	1.21292	0.278486	0.00036452	0.00200017
Cpxm1	1149.88	0.09397	-8.38027	0.57935	-0.787494	5.28064e-17	1.46071e-15
Cpz	1170.67	0.108076	3.33813	1.28411	0.36077	0.000843435	0.00421045	YES
Crabp1	97.7336	0.264711	-3.83548	0.494728	-1.01529	0.000125319	0.000770338	YES
Creb3l3	4.89527	1.22669	2.11513	6.04022	2.5946	0.0344191	0.100059
Crebl2	464.459	0.128248	-4.41736	0.675246	-0.566516	9.99138e-06	7.72162e-05
Crim1	11155.5	0.0438354	-12.7291	0.679251	-0.557983	4.07702e-37	3.37815e-35	YES
Crispld1	119.353	0.230018	2.38024	1.46155	0.547499	0.0173013	0.0571546
Crispld2	1435.19	0.0721241	8.99409	1.56774	0.648691	2.38186e-19	8.0188e-18
Crlf3	796.629	0.0916498	2.98906	1.20911	0.273947	0.00279833	0.0120643
Crmp1	619.885	0.109739	-5.38174	0.664072	-0.590589	7.37683e-08	8.04447e-07
Crocc	538.199	0.12742	4.90553	1.54228	0.625063	9.31766e-07	8.5783e-06	YES
Crtac1	63.7235	0.321489	2.05674	1.58142	0.661219	0.0397114	0.111773
Crtam	2.60108	1.82117	2.03675	13.0798	3.70927	0.0416751	0.116165
Crtc1	1450	0.0708471	4.69701	1.25943	0.332769	2.64003e-06	2.25759e-05
Cry1	706.219	0.105516	3.89582	1.32967	0.411073	9.78651e-05	0.000615977	YES
Cryba4	62.794	0.384683	2.58631	1.99295	0.994908	0.0097011	0.0352919
Cryl1	173.465	0.198996	2.00094	1.31784	0.398178	0.0453994	0.124219
Cryzl1	489.363	0.109643	-5.75319	0.645819	-0.630798	8.7577e-09	1.0796e-07	YES
Csad	498.466	0.118387	-5.11756	0.657083	-0.605852	3.09508e-07	3.09099e-06	YES
Csf1	24431.5	0.0365667	-10.4092	0.768103	-0.380628	2.25199e-25	1.10445e-23	YES
Csf1r	481.627	0.120961	8.19959	1.98871	0.991833	2.4121e-16	6.27076e-15
Csf2	142.242	0.239879	-10.6335	0.170665	-2.55076	2.08122e-26	1.07902e-24
Csf2rb	1558.03	0.176473	1.98273	1.27447	0.349897	0.0473978	0.128351
Csf3	606.732	0.119913	-13.8736	0.315646	-1.66362	9.15937e-44	9.77682e-42
Csf3r	24.2502	0.589774	1.99343	2.25898	1.17567	0.0462148	0.125927
Csmd1	281.079	0.189038	3.87466	1.66147	0.732457	0.000106774	0.000668567
Csmd2	428.507	0.129102	-2.4771	0.801182	-0.319799	0.0132456	0.0459393
Csnk1e	2151.6	0.0596975	-6.75903	0.756023	-0.403498	1.38915e-11	2.32844e-10
Csnk1g2	4213.05	0.0474905	-8.80222	0.74845	-0.418022	1.34135e-18	4.20383e-17	YES
Cspg4	4385.16	0.0499104	-20.2338	0.496588	-1.00988	4.93388e-91	2.0821e-88	YES
Csrnp1	2093.48	0.0620173	-6.73268	0.748699	-0.417543	1.66569e-11	2.76033e-10
Csrp1	17223.7	0.0347238	-19.0082	0.632862	-0.660037	1.45926e-80	4.20313e-78
Csrp2	1217.63	0.0775232	6.40758	1.41102	0.496736	1.47851e-10	2.23762e-09	YES
Cst6	182.637	0.19802	-4.95631	0.506471	-0.981448	7.18446e-07	6.73394e-06
Cst7	118.931	0.277603	2.39574	1.58564	0.665065	0.0165868	0.0552975
Ctbp2	2358.03	0.0550461	-5.22941	0.819117	-0.287859	1.70047e-07	1.76627e-06
Ctdnep1	2602.85	0.0580916	-4.69487	0.82775	-0.272733	2.66772e-06	2.27697e-05
Ctdsp2	5248.28	0.0543796	-8.27366	0.732085	-0.449918	1.29913e-16	3.46677e-15
Ctf1	53.887	0.350238	-3.8733	0.390508	-1.35658	0.000107373	0.000671625
Ctgf	30211.5	0.093078	-5.44164	0.70393	-0.506497	5.27911e-08	5.84114e-07
Cthrc1	4625.18	0.0597555	5.76822	1.26987	0.344683	8.01129e-09	9.95023e-08
Ctnna3	401.663	0.161194	-2.0158	0.798334	-0.324936	0.0438204	0.120956
Ctnnal1	853.69	0.0903877	-3.38352	0.808977	-0.305829	0.000715617	0.00364839
Ctnnbip1	835.728	0.0995819	-4.12193	0.752378	-0.41047	3.75706e-05	0.000258534	YES
Ctsh	4014.1	0.052948	-8.9388	0.720319	-0.473292	3.93432e-19	1.29568e-17	YES
Ctso	284.217	0.148522	2.46179	1.28844	0.365631	0.0138247	0.047611
Ctss	212.466	0.215041	4.35337	1.91342	0.936151	1.34062e-05	0.000101531
Ctu2	469.465	0.119658	2.55733	1.23628	0.306006	0.010548	0.0378567
Ctxn1	348.606	0.162137	-4.0864	0.631758	-0.662555	4.38117e-05	0.000296203
Cuedc2	639.768	0.0997526	-3.5838	0.78052	-0.357493	0.000338629	0.00187226
Cul4b	3173.49	0.0535779	-6.38112	0.789009	-0.341887	1.75799e-10	2.63858e-09
Cux1	9656.98	0.0376047	-13.9255	0.695602	-0.523665	4.43315e-44	4.78833e-42
Cwc25	771.087	0.0964205	-3.22163	0.806289	-0.310632	0.00127462	0.00605317
Cx3cl1	1174.02	0.0836528	-16.2459	0.389848	-1.35902	2.38729e-59	4.1257e-57
Cxadr	7431.77	0.0498522	-8.73316	0.739506	-0.435367	2.47664e-18	7.54047e-17
Cxcl1	17890.9	0.0358396	-38.7107	0.382259	-1.38738	0	0
Cxcl10	818.663	0.121501	-5.69451	0.619044	-0.691886	1.23727e-08	1.4918e-07	YES
Cxcl12	9283.03	0.049422	-16.2098	0.573903	-0.801121	4.29914e-59	7.35964e-57
Cxcl16	5307.77	0.0490399	-10.6062	0.69731	-0.520127	2.78805e-26	1.4332e-24
Cxcl2	753.047	0.110617	-13.738	0.348767	-1.51966	6.00874e-43	6.19515e-41
Cxcl3	3661.08	0.0649145	-18.3425	0.438092	-1.19069	3.7896e-75	9.55084e-73
Cxcl6	11141.6	0.162499	-15.248	0.179521	-2.47778	1.69811e-52	2.31684e-50
Cyb561	141.774	0.212658	4.00109	1.80358	0.850866	6.30504e-05	0.000413485
Cyb561d1	245.702	0.156452	-3.56602	0.679285	-0.557911	0.000362447	0.00199
Cyb5r3	4363.3	0.0478606	-14.9469	0.609051	-0.715365	1.63287e-50	2.08662e-48
Cybb	203.622	0.181822	5.09804	1.90123	0.926934	3.43183e-07	3.41041e-06
Cybrd1	1142.12	0.0863749	-7.85089	0.624979	-0.678119	4.13111e-15	9.489e-14
Cyp1b1	41321.1	0.0352544	-8.53987	0.811651	-0.301068	1.34367e-17	3.85187e-16
Cyp26b1	1229.4	0.074936	-19.0427	0.371908	-1.42698	7.56002e-81	2.21265e-78
Cyp27a1	282.789	0.146841	-2.59243	0.768078	-0.380676	0.00952996	0.0347529
Cyp2d4	79.8757	0.280194	-3.22934	0.534091	-0.904841	0.00124078	0.00591107
Cyp2r1	223.237	0.166718	2.80243	1.38244	0.467214	0.00507191	0.0202181	YES
Cyp2t1	189.515	0.179082	-2.10626	0.769934	-0.377193	0.0351819	0.101755
Cyp2u1	1003.96	0.0881648	-4.86096	0.743	-0.428566	1.16815e-06	1.0588e-05
Cyp3a9	77.0285	0.285154	-2.03884	0.668323	-0.581382	0.041466	0.115725
Cyp4f6	466.742	0.119075	-4.07423	0.714427	-0.485141	4.61662e-05	0.000310501
Cyp7b1	2191.12	0.070858	-11.7594	0.561266	-0.833244	6.32146e-32	4.23281e-30
Cyr61	18145.1	0.0450214	-8.79956	0.759874	-0.396169	1.37359e-18	4.29745e-17
Cyth3	1275.7	0.0713755	-4.4568	0.802122	-0.318107	8.31915e-06	6.52656e-05
Cyth4	126.619	0.223658	4.34489	1.96125	0.97177	1.39348e-05	0.00010514
Dab1	52.8892	0.359732	-2.33461	0.558707	-0.839835	0.0195636	0.0631786
Dab2	6499.23	0.0531293	6.43328	1.26733	0.341796	1.24879e-10	1.9139e-09
Dab2ip	3681.14	0.0514761	7.22165	1.29391	0.371742	5.13616e-13	9.87297e-12
Dact1	1077	0.0772847	4.29392	1.25863	0.331854	1.75547e-05	0.000129596
Dag1	25150.6	0.0286567	-10.0638	0.818812	-0.288395	7.98686e-24	3.63232e-22
Dagla	1140.5	0.0815955	4.72987	1.30671	0.385936	2.24664e-06	1.93946e-05
Daglb	717.122	0.10036	2.93001	1.22608	0.294056	0.00338948	0.0142806
Dao	9.2876	0.919784	-2.65171	0.184412	-2.43899	0.00800864	0.029933
Dap3	2022.56	0.0620367	4.47562	1.21222	0.277653	7.61889e-06	6.03723e-05
Dapk1	5848.14	0.054459	-5.64653	0.808038	-0.307504	1.63718e-08	1.94172e-07
Dazap2	4110.49	0.050878	-8.57945	0.738922	-0.436505	9.53238e-18	2.78094e-16	YES
Dbn1	4865.76	0.0436906	-10.7292	0.722583	-0.468764	7.42607e-27	3.96334e-25
Dbndd2	1088.56	0.0760731	-6.98618	0.691854	-0.531461	2.82469e-12	5.04497e-11
Dcaf10	1519.36	0.0660894	-7.91658	0.695826	-0.523203	2.44127e-15	5.7457e-14
Dcaf17	2085.84	0.0840595	-6.4171	0.688048	-0.539418	1.38898e-10	2.10916e-09	YES
Dcaf5	3589.58	0.0513835	-5.66657	0.81724	-0.291168	1.45688e-08	1.7404e-07	YES
Dcaf7	4388.7	0.0446978	10.5738	1.38763	0.472626	3.94098e-26	2.0088e-24	YES
Dcakd	1605.59	0.0739388	-10.2853	0.590298	-0.760484	8.20696e-25	3.91904e-23	YES
Dcbld1	995.186	0.0810468	3.35224	1.20722	0.271689	0.000801593	0.0040304
Dcbld2	17643.2	0.0290575	-11.3791	0.795179	-0.330649	5.31343e-30	3.23549e-28	YES
Dck	705.499	0.101207	-2.79074	0.822198	-0.282442	0.00525872	0.0208487	YES
Dclk2	979.761	0.0878681	7.69149	1.59752	0.675836	1.45436e-14	3.19116e-13
Dcn	53430.9	0.0984803	-5.20988	0.70073	-0.51307	1.88966e-07	1.95161e-06
Dcp1b	280.191	0.149324	2.77323	1.33248	0.414109	0.00555025	0.0218376
Dctd	1171.08	0.0745179	4.68693	1.27391	0.34926	2.7734e-06	2.36383e-05
Dctn1	5686.74	0.0410094	-8.79386	0.778824	-0.360631	1.44512e-18	4.50568e-17
Dcun1d1	1680.3	0.0665293	-8.85089	0.664876	-0.588844	8.68244e-19	2.7738e-17
Ddah2	895.374	0.111219	-6.38687	0.611175	-0.710343	1.69319e-10	2.54765e-09
Ddias	983.497	0.0898948	-5.54733	0.707756	-0.498676	2.90071e-08	3.31881e-07
Ddit3	930.881	0.0872919	-7.50808	0.634902	-0.655394	6.00014e-14	1.25436e-12	YES
Ddit4	5257.47	0.0421628	8.77103	1.29218	0.369811	1.77033e-18	5.48587e-17	YES
Ddit4l2	12.9288	0.800043	2.55917	4.13374	2.04745	0.0104922	0.0377075
Ddr2	23788.6	0.0311935	-15.6369	0.713127	-0.487768	4.08314e-55	6.1718e-53
Ddx31	1000.61	0.0828055	4.54238	1.29786	0.376134	5.5622e-06	4.52027e-05
Ddx4	5.22502	1.16885	1.99735	5.04409	2.33459	0.0457872	0.125072
Ddx41	1223.47	0.0778428	3.44859	1.20451	0.268448	0.000563528	0.00294946
Ddx47	2032.39	0.0602697	-5.53345	0.793609	-0.3335	3.13985e-08	3.57888e-07
Ddx59	572.074	0.111232	2.99674	1.25992	0.333334	0.00272888	0.0117872
Ddx60	554.921	0.141027	-2.31642	0.79737	-0.326678	0.0205354	0.065767
Def8	923.296	0.0874096	-8.05647	0.613777	-0.704213	7.85276e-16	1.94136e-14	YES
Dek	1671.74	0.0699997	-10.0227	0.614897	-0.701583	1.21197e-23	5.43023e-22
Dennd3	250.935	0.180745	2.32743	1.33855	0.420671	0.0199423	0.0641847
Dennd4b	1235.98	0.0816497	5.43616	1.36024	0.443861	5.44414e-08	6.00909e-07	YES
Dennd4c	5210.58	0.044737	7.34141	1.25565	0.328433	2.11352e-13	4.20525e-12	YES
Dennd5a	7526.4	0.0375293	-33.8064	0.415025	-1.26873	1.588e-250	3.60197e-247
Dennd6b	356.763	0.148454	3.71043	1.46493	0.550827	0.000206905	0.00121465
Depdc1	606.215	0.129979	4.40727	1.48746	0.572851	1.0468e-05	8.05905e-05
Depdc1b	158.777	0.230602	3.73549	1.81682	0.861413	0.000187349	0.00110918	YES
Depdc5	1972.98	0.0582881	-4.63875	0.829099	-0.270384	3.50526e-06	2.9393e-05
Deptor	945.622	0.0916028	-4.0737	0.772088	-0.373162	4.6272e-05	0.000311097
Des	22807.9	0.0341165	-11.7561	0.757292	-0.401078	6.56773e-32	4.38154e-30
Desi1	2970.61	0.0618198	-4.63682	0.819805	-0.286647	3.53815e-06	2.96414e-05
Det1	404.855	0.131795	-4.00351	0.693687	-0.527643	6.24085e-05	0.000409868
Deup1	39.8698	0.405886	3.03672	2.34984	1.23256	0.0023917	0.0105186
Dffb	329.031	0.16659	1.97259	1.25581	0.328615	0.0485421	0.130864
Dgkk	86.9551	0.316611	4.00402	2.4078	1.26771	6.22763e-05	0.000409296
Dgkz	2303.76	0.0612074	4.408	1.20564	0.269802	1.04329e-05	8.03886e-05
Dhfr	521.814	0.113838	3.59531	1.32803	0.409283	0.000324011	0.00180022
Dhrs1	3123.18	0.0528263	-5.32325	0.822902	-0.281208	1.01929e-07	1.09056e-06	YES
Dhrs13	439.409	0.130724	3.38998	1.35957	0.443152	0.000698973	0.00357485
Dhrs9	236.465	0.165162	3.58914	1.50816	0.592788	0.000331766	0.00183936
Dhx58	429.048	0.15129	-3.76346	0.673909	-0.569374	0.000167578	0.00100525
Dimt1	975.884	0.0825958	3.66956	1.23378	0.30309	0.000242965	0.00139564	YES
Dip2c	2334.39	0.0570419	-6.07559	0.786455	-0.346563	1.23533e-09	1.69052e-08
Diras2	49.9175	0.435084	-3.66177	0.331441	-1.59318	0.000250483	0.00143429	YES
Diras3	174.181	0.198471	-2.99895	0.661951	-0.595203	0.00270913	0.011709
Dis3	2408.95	0.0674688	4.08202	1.21034	0.275409	4.46454e-05	0.000301278
Dis3l	868.605	0.104625	-3.36371	0.783536	-0.351929	0.000769031	0.00388714
Disp1	1659.95	0.0734407	4.65603	1.26746	0.341942	3.22368e-06	2.72079e-05
Dkk4	281.99	0.158448	-2.75502	0.738911	-0.436527	0.00586887	0.0229717
Dlc1	14052.4	0.0319744	-10.4285	0.793639	-0.333445	1.83768e-25	9.03702e-24
Dlg2	82.5202	0.315666	3.39338	2.10115	1.07118	0.000690349	0.00353573	YES
Dlg4	4168.92	0.0442183	-8.51851	0.770211	-0.376674	1.61616e-17	4.61115e-16	YES
Dlgap1	260.7	0.165078	-3.95447	0.636047	-0.652796	7.67042e-05	0.000493748
Dlgap4	2358.74	0.0635675	-7.30911	0.724661	-0.464622	2.68926e-13	5.31005e-12
Dlgap5	1410.05	0.0751873	5.10836	1.30503	0.384083	3.24969e-07	3.23827e-06
Dll4	664.677	0.109621	4.30477	1.38693	0.471892	1.6716e-05	0.000124206
Dmbt1	86.2265	0.31649	2.82815	1.85971	0.895081	0.00468184	0.0188876
Dmpk	2011.38	0.0600515	-5.59855	0.792124	-0.336201	2.16149e-08	2.50783e-07
Dmxl2	1335.3	0.0715082	-4.84536	0.786499	-0.346483	1.2638e-06	1.13811e-05
Dnah12	120.719	0.236068	3.31349	1.71976	0.782209	0.000921409	0.00455583
Dnah5	21.3207	0.579531	2.51304	2.7442	1.45638	0.0119696	0.0422064
Dnah7	77.298	0.298523	2.80237	1.7858	0.836572	0.00507292	0.0202181
Dnai2	18.1272	0.605372	-2.41029	0.363714	-1.45912	0.0159397	0.0535631	YES
Dnajb1	2791.27	0.054235	8.55961	1.37958	0.46423	1.13249e-17	3.27755e-16	YES
Dnajb13	67.1896	0.347953	-2.44709	0.554218	-0.851474	0.0144013	0.0493348
Dnajb14	769.589	0.100038	3.01793	1.23277	0.301909	0.00254505	0.0110909
Dnajb2	2007.03	0.0592453	-6.36	0.770144	-0.3768	2.0175e-10	3.00571e-09
Dnajb4	4504.08	0.0546681	-5.41231	0.814575	-0.295881	6.22175e-08	6.84242e-07
Dnajb5	1180.53	0.0798073	-4.19343	0.792967	-0.334667	2.74764e-05	0.000194685	YES
Dnajc1	2052	0.0593588	4.45763	1.2013	0.2646	8.28702e-06	6.50416e-05
Dnajc12	250.128	0.187552	3.69453	1.61655	0.692919	0.00022029	0.00128203
Dnajc16	672.948	0.0957791	4.19522	1.32117	0.401814	2.72609e-05	0.000193308
Dnajc30	330.937	0.144161	-5.25773	0.591332	-0.75796	1.45841e-07	1.52884e-06
Dnajc6	153.239	0.233172	-2.81583	0.634383	-0.656573	0.00486509	0.0195098
Dnajc9	1984.15	0.0613712	4.6185	1.2171	0.283443	3.86531e-06	3.21742e-05
Dnase1l1	1111.79	0.0896825	-3.74121	0.792498	-0.335521	0.000183136	0.00108707
Dner	966.744	0.101972	-3.41055	0.785792	-0.34778	0.000648326	0.00335076	YES
Dnlz	431.596	0.123725	-5.82037	0.607045	-0.720124	5.87184e-09	7.40963e-08
Dnm2	5247.58	0.0425231	-10.1407	0.741638	-0.431212	3.64596e-24	1.67493e-22	YES
Dnm3	170.992	0.217107	2.15315	1.38268	0.467464	0.0313066	0.0925452
Dnmbp	1240.62	0.0765603	4.16973	1.24767	0.319236	3.04955e-05	0.00021407
Dnmt1	6420.51	0.0539242	5.55325	1.23068	0.299454	2.80409e-08	3.21434e-07
Dock10	1067.93	0.0915375	7.61611	1.62131	0.69716	2.61425e-14	5.64069e-13
Dock7	6193.57	0.0404936	-9.21197	0.772161	-0.373026	3.20199e-20	1.14377e-18
Dock8	2385.04	0.0626362	8.56223	1.45025	0.536305	1.10709e-17	3.20916e-16
Dok1	442.273	0.128409	-2.72867	0.784375	-0.350385	0.00635901	0.0246141
Dok2	126.288	0.246705	2.07491	1.42592	0.51189	0.037995	0.108116
Dok6	198.699	0.188504	-4.31693	0.568898	-0.813758	1.58215e-05	0.000118196
Dpep1	1001.13	0.0987978	-6.85771	0.625236	-0.677527	6.99712e-12	1.19896e-10
Dph3	1246.82	0.0819986	-11.0401	0.533931	-0.905274	2.44712e-28	1.39202e-26	YES
Dph6	405.305	0.128385	5.26838	1.59813	0.676383	1.37633e-07	1.4495e-06
Dpp8	10165	0.0341423	-19.6935	0.62747	-0.672381	2.45226e-86	8.55744e-84
Dpy19l1	8611	0.0389611	-17.5463	0.6226	-0.683623	6.34814e-69	1.33946e-66
Dpy19l3	1643.86	0.0732834	-9.74822	0.609466	-0.714382	1.87739e-22	7.84958e-21
Drg1	2857.21	0.0571168	4.62779	1.20107	0.264325	3.6959e-06	3.08917e-05
Drg2	967.771	0.0909531	-9.49726	0.549501	-0.863805	2.15495e-21	8.35548e-20
Dsc2	1520.87	0.0726565	6.00251	1.35296	0.436121	1.94289e-09	2.59424e-08
Dsc3	1477.11	0.0731114	-16.3602	0.436448	-1.19612	3.67805e-60	6.54332e-58
Dscaml1	26.3767	0.534894	-4.25467	0.206499	-2.27579	2.09362e-05	0.000151963
Dscc1	279.987	0.158764	4.26604	1.59914	0.677293	1.98972e-05	0.000145119
Dscr3	1431.01	0.0716337	-3.90268	0.823841	-0.279563	9.51354e-05	0.000600253	YES
Dse	8300.85	0.040787	-8.54516	0.785383	-0.348531	1.28355e-17	3.69118e-16
Dsel	2969.27	0.0532852	5.81373	1.23952	0.309786	6.10969e-09	7.69372e-08
Dsg2	732.156	0.0977574	-8.87175	0.54818	-0.867279	7.20048e-19	2.32491e-17
Dtx3	1316.44	0.0734848	-3.69143	0.828593	-0.271264	0.000222996	0.00129529
Dtx4	2022.21	0.0824871	5.06628	1.33598	0.417902	4.05673e-07	3.97828e-06
Duoxa1	107.85	0.229575	-2.1685	0.70817	-0.497833	0.0301207	0.0897425
Dus4l	221.518	0.186411	2.16122	1.32214	0.402876	0.0306781	0.0910063	YES
Dusp1	2793.72	0.0568442	-12.4161	0.613109	-0.705785	2.13638e-35	1.63573e-33
Dusp10	814.148	0.0964282	-6.87132	0.631744	-0.662588	6.36121e-12	1.09413e-10
Dusp16	1906.77	0.062147	-5.2621	0.797179	-0.327024	1.42419e-07	1.49643e-06
Dusp2	377.172	0.131814	2.97916	1.31284	0.392695	0.00289037	0.0124139
Dusp27	547.597	0.150601	-4.05547	0.654852	-0.61076	5.00339e-05	0.000334654
Dusp5	919.657	0.0839094	4.26317	1.2814	0.35772	2.01549e-05	0.00014688	YES
Dusp7	2590.22	0.0561209	-6.25142	0.78413	-0.350835	4.0674e-10	5.85305e-09
Dusp8	305.56	0.176716	-2.2665	0.757581	-0.400528	0.0234206	0.0732615
Dusp9	96.7621	0.260979	-7.18355	0.272673	-1.87475	6.79263e-13	1.28796e-11
Dut	819.254	0.0909468	4.49538	1.32762	0.408841	6.94455e-06	5.5538e-05
Duxbl1	323.092	0.156429	2.4887	1.30976	0.389304	0.0128211	0.0447579
Dync1li2	8912.56	0.0348468	-16.3302	0.674059	-0.569053	6.02306e-60	1.06111e-57	YES
Dynlt3	831.372	0.0965645	-14.2395	0.385544	-1.37503	5.20821e-46	5.88017e-44
Dzip1	2287.52	0.056832	-6.46205	0.775258	-0.367251	1.03296e-10	1.59525e-09	YES
E2f1	967.721	0.0978251	3.22711	1.24461	0.315693	0.00125045	0.00594932
E2f5	1005.26	0.0799695	4.61422	1.29145	0.368997	3.9458e-06	3.28142e-05
E2f7	914.254	0.0914649	3.19633	1.22463	0.292351	0.0013919	0.00653829
E2f8	473.625	0.117659	3.12466	1.29024	0.367644	0.00178008	0.00809962
Ebf3	1812.15	0.0689122	4.04479	1.21313	0.278735	5.2371e-05	0.000348999
Echdc3	158.314	0.193154	-3.82339	0.59936	-0.738504	0.000131629	0.000804701	YES
Eda	371.678	0.146072	2.05452	1.23124	0.300107	0.0399256	0.112272
Edc3	2074.04	0.059146	5.09262	1.23218	0.301208	3.53141e-07	3.49406e-06
Edem2	832.739	0.102009	-3.4048	0.786042	-0.347321	0.000662119	0.00341233
Edn1	431.437	0.133928	-8.15772	0.468933	-1.09255	3.41403e-16	8.75013e-15
Ednrb	2725.79	0.0650909	-7.72825	0.705619	-0.503039	1.09035e-14	2.41286e-13
Efcab13	35.7707	0.478976	4.46685	4.40614	2.13952	7.93788e-06	6.26538e-05
Efcab14	1745.24	0.0689449	-4.7089	0.798489	-0.324655	2.49053e-06	2.13781e-05
Efhc1	538.109	0.114531	2.72124	1.24114	0.311666	0.00650375	0.0251154
Efhd1	7.79258	0.914936	2.21961	4.08632	2.0308	0.0264453	0.0806788
Efna1	327.075	0.172147	2.77344	1.39227	0.477439	0.00554677	0.0218286
Efna3	119.714	0.251516	-3.79712	0.515829	-0.955036	0.000146385	0.00088869
Efna4	170.815	0.218499	-4.5739	0.50021	-0.999395	4.78724e-06	3.93251e-05
Efnb2	1925.36	0.0662368	-12.2796	0.569055	-0.813359	1.16635e-34	8.74567e-33
Egr2	355.148	0.147384	2.53667	1.29582	0.373865	0.0111913	0.0398113
Egr3	106.678	0.236833	3.67293	1.8275	0.869871	0.000239787	0.00137945
Ehbp1l1	6622.03	0.0433549	-8.98575	0.763354	-0.389576	2.56982e-19	8.60367e-18
Ehd1	3089.7	0.0491279	-8.54479	0.747535	-0.419788	1.28766e-17	3.69713e-16	YES
Ehf	90.9847	0.275731	4.1473	2.20922	1.14354	3.36422e-05	0.000234167
Ei24	4191.11	0.0540947	-17.8649	0.511783	-0.966395	2.21391e-71	5.02171e-69
Eid2	696.323	0.0946833	3.13476	1.22842	0.296809	0.00171995	0.00786548
Eif3e	6386.24	0.0497172	5.73626	1.21857	0.28519	9.67903e-09	1.18433e-07
Eif3j	3244.45	0.0484931	9.51532	1.3769	0.461428	1.8116e-21	7.11544e-20	YES
Eif4e2	3608.21	0.048018	-6.0093	0.818722	-0.288555	1.86321e-09	2.49703e-08
Eif4ebp2	2353.86	0.0607904	6.97747	1.34179	0.424163	3.0054e-12	5.35191e-11
Elac1	366.9	0.131474	2.12797	1.214	0.279773	0.0333397	0.097515
Elavl2	43.1829	0.454409	-2.6652	0.431942	-1.21109	0.0076943	0.028919
Elk3	4225.17	0.0489179	-11.3478	0.680604	-0.555112	7.60249e-30	4.61387e-28
Elk4	4598.5	0.0448244	6.88718	1.2386	0.308714	5.69104e-12	9.80718e-11
Ell2	1748.87	0.0610733	-12.8214	0.58114	-0.783043	1.24503e-37	1.05572e-35
Ell3	868.131	0.0936412	-3.54097	0.794666	-0.33158	0.000398666	0.00216075
Eln	1028.45	0.0957156	5.65794	1.45554	0.541553	1.53197e-08	1.82409e-07
Elovl2	14.5457	0.685329	2.21007	2.85725	1.51463	0.0271002	0.0822203
Emc1	4057.6	0.0502383	-13.0419	0.634987	-0.655201	7.0688e-39	6.38161e-37
Emc4	838.872	0.0883584	-7.89667	0.616538	-0.697737	2.86454e-15	6.68983e-14
Emcn	509.014	0.108264	4.75779	1.42909	0.515098	1.95722e-06	1.70585e-05	YES
Emilin3	67.9491	0.306783	2.88082	1.84521	0.883787	0.00396647	0.0163655
Emp2	2497.23	0.0528701	-8.20049	0.740432	-0.433561	2.39415e-16	6.23303e-15
Emsy	3200.94	0.0608257	-4.65677	0.821737	-0.283251	3.21207e-06	2.71225e-05	YES
Emx2	94.9266	0.247029	-2.37334	0.666056	-0.586284	0.0176281	0.0580332
En1	463.113	0.128334	-4.67542	0.659746	-0.600018	2.93346e-06	2.49324e-05	YES
Enah	9832.42	0.0338117	-10.2599	0.786268	-0.346906	1.06764e-24	5.05833e-23
Enkd1	105.331	0.254675	2.6207	1.58824	0.667427	0.00877496	0.0323639
Eno3	233.963	0.167553	-2.47236	0.750408	-0.414252	0.0134225	0.0464728
Enoph1	1632	0.0632853	4.9016	1.23988	0.310199	9.50605e-07	8.72518e-06
Enox1	272.919	0.163742	2.19645	1.28312	0.359651	0.0280595	0.0846498
Enpep	1636.44	0.0739414	-5.24372	0.764333	-0.387728	1.57373e-07	1.64404e-06
Enpp1	7916.57	0.0507977	10.7023	1.45766	0.543654	9.92645e-27	5.25147e-25
Enpp3	7098.29	0.0552507	8.34917	1.37678	0.461297	6.87462e-17	1.88439e-15
Enpp5	76.7884	0.295417	2.57814	1.6954	0.761627	0.00993342	0.0360215
Entpd2	636.666	0.14549	3.34149	1.40071	0.486153	0.000833312	0.00417024
Entpd5	2643.34	0.0600441	-18.636	0.460419	-1.11898	1.64055e-77	4.44319e-75
Entpd6	574.896	0.103893	4.25153	1.35821	0.441706	2.12313e-05	0.000153921
Eogt	1260.54	0.0762932	-11.0027	0.558863	-0.839432	3.7076e-28	2.08938e-26
Epas1	13271.2	0.0337484	-7.99094	0.829502	-0.269682	1.33909e-15	3.23988e-14
Epb4.1l5	298.877	0.151954	-3.1744	0.715805	-0.482361	0.00150149	0.00698257	YES
Epb41	3080.36	0.0516453	-6.74848	0.785385	-0.348527	1.49399e-11	2.48944e-10	YES
Epb41l1	1708.56	0.0975356	3.31057	1.25084	0.322899	0.000931048	0.00459472
Epb41l3	6550.23	0.0422293	-6.79052	0.819741	-0.286759	1.11728e-11	1.89125e-10
Epb41l4b	109.681	0.239228	2.26082	1.45483	0.540851	0.0237704	0.0741158	YES
Epc2	1946.74	0.0688071	-6.0258	0.750218	-0.414618	1.68276e-09	2.27028e-08	YES
Epha2	5139.11	0.042697	-9.99023	0.744037	-0.426553	1.68193e-23	7.49884e-22
Epha4	855.72	0.0902565	4.00833	1.28501	0.361777	6.11508e-05	0.00040292
Epha7	788.897	0.0937209	4.91508	1.37616	0.460646	8.87484e-07	8.20391e-06
Ephb3	1226.56	0.0829357	9.3536	1.71208	0.775747	8.47176e-21	3.16314e-19
Epo	2.09304	2.22422	2.00767	22.0926	4.46549	0.0446784	0.122708
Eps8	4124.08	0.0528994	5.33724	1.21616	0.282337	9.43708e-08	1.01569e-06
Eps8l3	6.85225	1.08189	-2.16317	0.197466	-2.34032	0.0305281	0.0906354
Eral1	602.901	0.115808	2.83348	1.25539	0.328139	0.0046044	0.0186125	YES
Erbb3	177.831	0.242309	3.45408	1.78627	0.836953	0.000552183	0.00289593
Ercc2	692.089	0.0979979	3.24012	1.24619	0.317525	0.0011948	0.00571302
Ercc4	617.194	0.113884	4.46945	1.42306	0.509001	7.84193e-06	6.20312e-05
Ercc6l	422.505	0.132184	2.62271	1.27163	0.346681	0.00872339	0.0321934
Ereg	911.325	0.091534	-10.2164	0.522991	-0.935143	1.67528e-24	7.85521e-23
Erg	558.194	0.11393	3.0503	1.27237	0.347521	0.0022861	0.010113
Ergic1	3739.74	0.0523946	-5.13794	0.829779	-0.269201	2.77763e-07	2.79086e-06
Erlec1	3200.48	0.0561131	-11.7344	0.633556	-0.658456	8.48951e-32	5.62229e-30
Ermap	4.03588	1.42663	-2.02446	0.135077	-2.88814	0.042923	0.118931
Ermp1	3439.26	0.0494247	5.85253	1.22201	0.28926	4.84139e-09	6.17371e-08
Ern1	2303.02	0.0593605	-9.22145	0.684257	-0.54739	2.93118e-20	1.05325e-18	YES
Erp29	2260.06	0.0686804	-4.31808	0.814187	-0.296568	1.57392e-05	0.000117629
Esd	1743.96	0.073691	-12.233	0.535343	-0.901464	2.07079e-34	1.52132e-32	YES
Esm1	971.145	0.0866147	-5.66208	0.711818	-0.490419	1.49548e-08	1.78415e-07
Espl1	1341.28	0.0733463	6.15926	1.36771	0.451759	7.30855e-10	1.02095e-08
Esx1	14.5929	0.727551	-2.91094	0.230389	-2.11786	0.00360343	0.0150872
Esyt2	11705.9	0.0330687	8.66517	1.21972	0.286546	4.50854e-18	1.35003e-16
Etf1	11691.9	0.0411017	-9.03758	0.773	-0.37146	1.6018e-19	5.44311e-18
Ethe1	508.823	0.111928	-8.31947	0.52443	-0.931177	8.83601e-17	2.39668e-15	YES
Etl4	475.848	0.130274	2.15208	1.2145	0.28036	0.0313911	0.0927121
Etv5	1674.68	0.0691965	-4.56442	0.803382	-0.315841	5.00889e-06	4.0979e-05	YES
Eva1a	422.744	0.137174	-5.81127	0.575484	-0.797153	6.20003e-09	7.80206e-08
Evi5	2992.87	0.0526024	-7.07562	0.772606	-0.372195	1.48782e-12	2.73535e-11
Exd2	859.795	0.096769	3.13498	1.23402	0.303369	0.00171863	0.0078634
Exoc3l1	417.325	0.121467	6.19501	1.6847	0.752492	5.828e-10	8.24921e-09
Exoc4	3914.13	0.0451017	-6.74443	0.809899	-0.304186	1.53629e-11	2.55289e-10
Exoc5	3654.25	0.0467603	6.07817	1.21775	0.284217	1.2156e-09	1.66478e-08
Exoc8	802.195	0.0940802	-11.1049	0.484727	-1.04476	1.18684e-28	6.83695e-27	YES
Exosc5	831.537	0.0951271	3.12409	1.22875	0.297186	0.00178356	0.00811342
Exosc8	622.982	0.103696	3.43656	1.28019	0.356357	0.000589156	0.00307119
Exosc9	669.596	0.10057	3.78714	1.30213	0.380874	0.00015239	0.000923603
Extl2	1270.41	0.0776869	-6.33839	0.710837	-0.49241	2.32179e-10	3.43088e-09
Extl3	4408.16	0.0469721	-12.2645	0.670781	-0.576087	1.4056e-34	1.04533e-32
Ezh1	1476.41	0.0750384	3.7514	1.21546	0.281499	0.000175849	0.00104828
F13a1	142.922	0.246828	4.06615	2.00505	1.00364	4.77968e-05	0.000320992	YES
F2rl1	169.334	0.19346	-2.02715	0.761981	-0.392173	0.0426471	0.118329
F2rl2	267.237	0.1589	-2.77282	0.736828	-0.4406	0.00555727	0.0218605
Fabp1	9.90751	0.821395	-2.31394	0.267821	-1.90066	0.0206709	0.0661308
Fabp5	3157.85	0.051567	-5.26045	0.828592	-0.271266	1.43702e-07	1.50817e-06	YES
Fads3	4696.09	0.0501224	-6.8898	0.787126	-0.345333	5.58714e-12	9.63728e-11
Fahd1	436.766	0.121455	3.13151	1.30165	0.380337	0.00173909	0.00793902	YES
Fam101b	526.674	0.123704	2.79637	1.27096	0.345922	0.00516797	0.0205504
Fam102a	610.912	0.100005	2.82894	1.21665	0.282909	0.0046703	0.0188453
Fam103a1	440.361	0.116239	2.50465	1.2236	0.291137	0.0122574	0.0430552	YES
Fam104a	966.865	0.086441	-13.7922	0.437632	-1.19221	2.83959e-43	2.97845e-41
Fam105a	76.1067	0.321743	3.43473	2.15114	1.1051	0.000593136	0.00308839
Fam107b	911.405	0.0866027	-3.11107	0.829649	-0.269427	0.00186413	0.00844605	YES
Fam114a1l1	362.941	0.185756	-2.09771	0.763308	-0.389664	0.0359304	0.103483
Fam115c	96.9329	0.27436	-3.21908	0.542168	-0.883187	0.00128602	0.00609936
Fam117a	676.028	0.100489	5.18138	1.43462	0.520671	2.20253e-07	2.24408e-06
Fam126a	1595.95	0.0697758	-8.05342	0.677393	-0.561934	8.05108e-16	1.98702e-14
Fam126b	1217.82	0.0760971	-3.58846	0.827556	-0.273072	0.000332631	0.00184359
Fam129a	2919.88	0.0615524	-18.5987	0.452254	-1.1448	3.29139e-77	8.65588e-75
Fam131b	1430.42	0.0811689	-8.70931	0.612624	-0.706925	3.05718e-18	9.26135e-17
Fam135a	2227.39	0.0593559	-8.97526	0.691243	-0.532735	2.82685e-19	9.39487e-18
Fam13a	1715.88	0.0703124	9.7189	1.60587	0.683359	2.50469e-22	1.04005e-20
Fam149a	1418.57	0.0852028	-5.07888	0.740856	-0.432735	3.7966e-07	3.73e-06
Fam161a	114.145	0.230594	2.43435	1.47564	0.561345	0.0149187	0.0507588
Fam162a	4056.15	0.0452197	6.18125	1.21379	0.279514	6.3597e-10	8.95987e-09	YES
Fam166a	89.0985	0.276775	-2.48165	0.621204	-0.68686	0.0130774	0.0455039
Fam167a	1267.2	0.0740974	-7.42555	0.682919	-0.550213	1.12315e-13	2.28739e-12
Fam169b	92.0794	0.279348	-2.86373	0.574359	-0.799976	0.00418687	0.0171385
Fam172a	1437.47	0.070541	-4.52996	0.801321	-0.319548	5.89946e-06	4.76845e-05
Fam177a1	1629.96	0.0660716	-4.14773	0.826996	-0.274047	3.35784e-05	0.000233954
Fam180a	188.291	0.192019	7.33509	2.65457	1.40848	2.2158e-13	4.39431e-12
Fam184a	352.865	0.146195	2.11453	1.23896	0.309133	0.0344704	0.100176
Fam185a	433.908	0.138882	3.54967	1.40735	0.492986	0.000385711	0.00210169
Fam186b	21.3757	0.581995	-2.18616	0.41399	-1.27233	0.0288042	0.0865223
Fam187b	4.14422	1.53235	-2.33412	0.0838128	-3.57669	0.0195896	0.0632513
Fam188b	870.677	0.0908833	4.69705	1.34433	0.426884	2.63941e-06	2.25759e-05	YES
Fam199x	356.077	0.128441	3.35138	1.34766	0.430455	0.000804103	0.00404078
Fam206a	1560.22	0.0668273	-8.41349	0.677245	-0.562251	3.97999e-17	1.10938e-15
Fam20a	451.295	0.125672	-2.51821	0.803034	-0.316468	0.0117953	0.0416578
Fam20c	4077.11	0.0475398	7.95089	1.29952	0.377984	1.85173e-15	4.40964e-14
Fam210a	3240.23	0.0496297	-8.31659	0.75119	-0.41275	9.05299e-17	2.45187e-15	YES
Fam212b	1203.44	0.0747929	-5.28895	0.760186	-0.395576	1.2302e-07	1.30089e-06
Fam213b	76.449	0.338055	2.09028	1.63199	0.706629	0.0365928	0.105032
Fam214b	1461.19	0.0748845	-6.30718	0.72081	-0.47231	2.84168e-10	4.14844e-09	YES
Fam219a	1939.15	0.0651664	-7.77897	0.703719	-0.506928	7.31168e-15	1.64409e-13
Fam234b	612.607	0.11147	5.236	1.49864	0.583656	1.64097e-07	1.71034e-06
Fam32a	2484.95	0.0544089	-15.1291	0.565203	-0.823158	1.04083e-51	1.36861e-49
Fam43a	2112.18	0.0712968	-4.67762	0.793609	-0.333499	2.90228e-06	2.46905e-05
Fam46c	283.559	0.156817	-3.30295	0.698359	-0.517958	0.000956721	0.00470478
Fam49a	1184.01	0.0755265	-8.43906	0.642883	-0.637372	3.19894e-17	8.97186e-16	YES
Fam63a	1915.59	0.0621598	-9.27752	0.670501	-0.576688	1.73471e-20	6.35922e-19
Fam64a	334.643	0.157234	3.91219	1.53169	0.615127	9.14645e-05	0.000578903
Fam65a	3612.86	0.0471257	-9.43609	0.734746	-0.444682	3.86959e-21	1.47207e-19
Fam65b	667.456	0.116077	-12.6024	0.362775	-1.46285	2.04796e-36	1.6371e-34
Fam71d	38.7426	0.41895	-2.86129	0.435656	-1.19874	0.00421918	0.0172591
Fam71f1	281.931	0.152316	-2.87622	0.738109	-0.438094	0.00402471	0.0165644
Fam72a	69.3575	0.305731	2.69763	1.77123	0.82475	0.00698345	0.0266839
Fam78a	246.437	0.179665	2.4842	1.36256	0.446323	0.0129844	0.0452409
Fam78b	275.407	0.153085	-4.49234	0.620838	-0.687712	7.04451e-06	5.62631e-05
Fam83d	780.98	0.0930206	4.26285	1.31634	0.396533	2.01835e-05	0.000147029
Fam83g	57.1299	0.333313	-4.73714	0.334726	-1.57895	2.16759e-06	1.87568e-05
Fam83h	939.496	0.0911232	-3.07209	0.823626	-0.279939	0.00212563	0.00948874
Fam8a1	2582.68	0.0560634	-16.6923	0.522744	-0.935824	1.49228e-62	2.88074e-60
Fam98b	346.364	0.13682	2.51079	1.26885	0.343527	0.0120462	0.0424282	YES
Fan1	363.656	0.131381	-4.14768	0.685427	-0.544925	3.3586e-05	0.000233954
Fanca	563.52	0.104968	4.9777	1.43644	0.522498	6.43427e-07	6.0874e-06
Fancb	236.475	0.192596	2.7156	1.43695	0.523013	0.00661557	0.0254602
Fancc	1269.13	0.0791151	3.56006	1.21559	0.281654	0.000370774	0.00203142
Fancd2	1059.68	0.0901025	5.18478	1.38239	0.467162	2.16269e-07	2.2097e-06
Fanci	1012.9	0.0897568	3.80226	1.26688	0.341279	0.000143384	0.000872515
Fancl	315.262	0.164192	3.19226	1.43808	0.524146	0.00141162	0.00661914
Far1	4712.25	0.0423006	7.599	1.24958	0.321442	2.98437e-14	6.4164e-13	YES
Farp1	8968.7	0.0403034	-7.09795	0.820132	-0.286072	1.26618e-12	2.34929e-11	YES
Farp2	2252.13	0.0622598	-5.75635	0.780035	-0.35839	8.59501e-09	1.06388e-07	YES
Fat3	139.059	0.219411	-1.96929	0.74119	-0.432085	0.0489198	0.131569
Fblim1	3262.71	0.0508213	-12.6705	0.639967	-0.64393	8.61963e-37	6.98267e-35
Fbln1	1554.72	0.0870348	8.59507	1.67954	0.74807	8.3211e-18	2.44328e-16
Fbln5	988.5	0.085068	-4.10913	0.784826	-0.349556	3.97147e-05	0.000272051
Fbxl14	1076.31	0.0828023	-4.45809	0.774244	-0.36914	8.26923e-06	6.49582e-05
Fbxl18	231.805	0.163523	-2.59862	0.744873	-0.424934	0.00935989	0.0342153	YES
Fbxo2	19.2553	0.641649	-2.07968	0.39655	-1.33443	0.0375546	0.107149
Fbxo30	3908.11	0.0499557	-11.2637	0.677041	-0.562685	1.98298e-29	1.17977e-27
Fbxo31	595.181	0.107838	4.29119	1.37817	0.462756	1.77717e-05	0.000130932
Fbxo32	256.435	0.163826	-2.44428	0.757629	-0.400437	0.014514	0.049646
Fbxo41	39.6912	0.428193	2.15247	1.89431	0.921671	0.0313607	0.0926825
Fbxo45	999.097	0.0973614	3.21922	1.24266	0.313428	0.00128542	0.00609808
Fbxo5	455.703	0.123483	3.07491	1.30107	0.379699	0.00210568	0.00941357	YES
Fbxw5	1646.24	0.0744985	-5.65811	0.746637	-0.421521	1.53048e-08	1.82351e-07
Fcer1g	175.62	0.224761	4.99106	2.17617	1.12179	6.00489e-07	5.70795e-06
Fcgr1a	200.782	0.208325	4.9356	2.03949	1.02821	7.99065e-07	7.42816e-06
Fcgr2a	535.614	0.124751	5.4032	1.59555	0.674057	6.54625e-08	7.16456e-07
Fcgr2b	213.117	0.19347	8.1011	2.96353	1.56732	5.44661e-16	1.36511e-14
Fchsd1	949.654	0.0928062	-3.12225	0.818035	-0.289765	0.00179472	0.00815992
Fcrlb	58.1726	0.356886	2.17499	1.71264	0.776223	0.0296308	0.0886531
Fdx1	789.05	0.0904428	4.02852	1.2873	0.364351	5.61281e-05	0.000371716
Fdxr	285.802	0.153344	7.65243	2.25551	1.17345	1.97219e-14	4.2859e-13	YES
Fermt2	13947.7	0.0387554	-7.8787	0.80925	-0.305342	3.3081e-15	7.68615e-14	YES
Fermt3	270.624	0.159417	3.02179	1.39641	0.481724	0.00251287	0.0109612
Fgb	22.3323	0.561513	-3.89864	0.219283	-2.18914	9.67349e-05	0.000609074
Fgf1	253.922	0.164104	-2.63076	0.741379	-0.431717	0.00851953	0.0316081
Fgf10	81.9791	0.269574	-2.38768	0.640088	-0.643657	0.0169549	0.0562252
Fgf2	310.298	0.144359	-4.18666	0.657752	-0.604384	2.83084e-05	0.000199722
Fgfr2	1621.33	0.0741155	-4.39634	0.797835	-0.325837	1.10092e-05	8.45418e-05
Fggy	218.641	0.176757	3.23048	1.48556	0.571008	0.00123583	0.00589212	YES
Fgl2	408.65	0.133738	4.68982	1.54457	0.627205	2.73444e-06	2.33172e-05
Fgr	490.984	0.131397	-5.18639	0.623526	-0.681479	2.14407e-07	2.19561e-06
Fh	1916.44	0.0631519	4.27842	1.20597	0.27019	1.88226e-05	0.000138002	YES
Fhl3	1390.03	0.0789837	-5.12614	0.755298	-0.404882	2.95735e-07	2.9616e-06
Fhod3	501.87	0.122835	-2.53955	0.805554	-0.311946	0.0110994	0.0395232
Fibp	2107.56	0.0678229	-4.16254	0.82227	-0.282315	3.14733e-05	0.000220253
Ficd	1089.57	0.0871338	-4.0487	0.783074	-0.352779	5.15022e-05	0.000343714	YES
Fign	644.268	0.114185	3.33359	1.30193	0.380646	0.000857344	0.004274
Fignl1	205.78	0.177729	3.73654	1.58457	0.664091	0.00018657	0.00110529
Fitm2	999.538	0.0827766	5.46038	1.36793	0.451991	4.75126e-08	5.30236e-07	YES
Fjx1	1150.09	0.0771795	-6.29282	0.714162	-0.485677	3.1175e-10	4.51477e-09
Fkbp10	11435.8	0.0409855	-19.842	0.569105	-0.813233	1.29259e-87	4.5991e-85
Fkbp14	1500.84	0.072485	-3.83015	0.824946	-0.277629	0.000128063	0.000785344
Fkbp3	3986.32	0.0539341	11.6203	1.54406	0.626729	3.25093e-31	2.0845e-29	YES
Fkbp4	4263.14	0.0433437	-6.9758	0.810927	-0.302357	3.04139e-12	5.4054e-11
Fkbp5	1475.45	0.0749636	4.01366	1.23189	0.300879	5.97846e-05	0.000394348	YES
Fkbpl	287.013	0.148346	-2.91427	0.741068	-0.432322	0.00356517	0.0149511
Fktn	2147.74	0.0588487	6.28699	1.29234	0.369981	3.23687e-10	4.68018e-09
Flad1	1072.37	0.0847682	-4.23121	0.779882	-0.358672	2.32436e-05	0.000166909	YES
Fli1	724.975	0.109043	2.46195	1.20452	0.26846	0.0138182	0.0475979
Flnc	22572.6	0.0391542	-9.76688	0.767153	-0.382415	1.56188e-22	6.59113e-21
Flot2	2466.08	0.06803	-22.9854	0.338283	-1.5637	6.51927e-117	4.22495e-114
Flrt3	230.131	0.164034	4.65362	1.69743	0.763351	3.26159e-06	2.75151e-05	YES
Flt3lg	161.115	0.189603	-2.94418	0.679138	-0.558224	0.00323813	0.0137223
Flywch1	1175.19	0.0779077	-5.28874	0.751563	-0.412034	1.2316e-07	1.30161e-06
Flywch2	117.665	0.226478	-4.09361	0.52591	-0.927112	4.247e-05	0.000288097
Fmnl1	72.4068	0.312486	2.07018	1.5658	0.646903	0.0384353	0.109061
Fmo5	205.479	0.186188	-3.62616	0.626268	-0.675147	0.000287664	0.00161916
Fn1	866752	0.0242433	-12.9902	0.803892	-0.314926	1.3903e-38	1.23065e-36
Fn3krp	248.782	0.177695	-2.72736	0.714676	-0.484638	0.0063843	0.0246856	YES
Fndc1	5954.98	0.0463404	9.01079	1.33567	0.417563	2.0457e-19	6.92562e-18
Fndc9	46.4756	0.451017	2.25022	2.02074	1.01489	0.0244351	0.0757131
Focad	1809.88	0.0665128	4.85724	1.25099	0.323069	1.1903e-06	1.07781e-05
Folr2	161.158	0.19423	6.52551	2.40736	1.26745	6.77686e-11	1.06655e-09
Fopnl	1504.51	0.0742577	3.85091	1.21922	0.28596	0.000117681	0.000728071	YES
Fosl1	1631.23	0.0711036	-4.10646	0.816778	-0.291984	4.01767e-05	0.000274697
Foxf1	130.591	0.228789	-2.01361	0.726637	-0.460693	0.0440503	0.121384
Foxf2	83.9046	0.318539	-2.11042	0.627527	-0.672251	0.0348223	0.10094
Foxj2	1667.22	0.0745747	-3.70909	0.825532	-0.276604	0.000208006	0.00122033	YES
Foxk2	4527.36	0.0435376	-15.4459	0.627428	-0.672479	8.03537e-54	1.13914e-51
Foxn3	3040.35	0.0563724	-13.9086	0.58073	-0.78406	5.61841e-44	6.03265e-42
Foxo3	3177.16	0.0561393	5.53293	1.24024	0.310615	3.14923e-08	3.58732e-07
Foxo4	1082.39	0.0916168	-5.34157	0.712332	-0.489377	9.21471e-08	9.94115e-07
Fpgt	519.717	0.117689	-2.83735	0.793375	-0.333925	0.0045489	0.0184292	YES
Fras1	398.808	0.133933	2.77408	1.29373	0.371542	0.00553581	0.0217997
Frem1	2188.27	0.0717125	9.77157	1.62534	0.700744	1.49118e-22	6.30745e-21	YES
Frem2	99.2345	0.269675	2.79801	1.68711	0.754555	0.00514178	0.0204611
Frmd4b	1061.26	0.0807788	4.23646	1.2677	0.342216	2.27072e-05	0.000163705
Frmpd1	72.8623	0.374533	2.00627	1.68344	0.751416	0.0448271	0.123024
Frrs1l	47.8525	0.419029	2.82354	2.27071	1.18315	0.00474966	0.019123
Fsd2	111.138	0.283332	-3.93823	0.461427	-1.11583	8.20849e-05	0.000525587
Fshr	3.80634	1.60783	-2.14146	0.0919442	-3.4431	0.0322368	0.0948701	YES
Ftl1	59823.5	0.0295369	9.85018	1.22344	0.290944	6.84245e-23	2.92838e-21	YES
Fuca1	4017.35	0.0557398	-6.75514	0.770288	-0.37653	1.42697e-11	2.38432e-10
Fut10	335.246	0.156235	-2.88532	0.731643	-0.450789	0.00391015	0.0161589
Fut4	550.989	0.110005	-3.01449	0.79465	-0.331609	0.00257408	0.011193
Fut8	2267.88	0.0656232	-4.5432	0.813301	-0.298139	5.54062e-06	4.5065e-05
Fv1	1995.04	0.0618683	5.55065	1.26875	0.343409	2.84604e-08	3.26037e-07
Fxr1	2609.22	0.0615738	4.98652	1.23717	0.307039	6.1477e-07	5.83147e-06
Fxyd7	13.2483	0.720869	1.9868	2.69863	1.43223	0.0469442	0.127484
Fyb	145.1	0.246268	2.95193	1.65516	0.726968	0.00315792	0.0134106
Fyco1	1847.86	0.0752811	-14.8215	0.461442	-1.11578	1.06367e-49	1.31302e-47	YES
Fzd3	471.025	0.127192	-2.42756	0.807332	-0.308766	0.0152009	0.0514716
Fzd6	1178.19	0.0883401	-7.50583	0.631535	-0.663066	6.10387e-14	1.27458e-12
Fzd8	45.1307	0.374193	-2.57891	0.512276	-0.965008	0.00991137	0.0359632
G0s2	727.085	0.141629	7.30445	2.04844	1.03453	2.78402e-13	5.49119e-12
G6pd	12460.2	0.0310729	-11.8618	0.774544	-0.36858	1.86968e-32	1.26594e-30
Gaa	3770.12	0.0498571	-7.2646	0.777982	-0.362192	3.74139e-13	7.26888e-12
Gabarap	7771.67	0.0371433	-25.9944	0.512095	-0.965517	5.73563e-149	6.12228e-146
Gabpb2	1602.52	0.065564	7.53276	1.40822	0.493878	4.96786e-14	1.04337e-12	YES
Gabra2	78.1763	0.290259	4.78347	2.61797	1.38845	1.7229e-06	1.51472e-05
Gabre	109.08	0.260185	3.74472	1.96471	0.974318	0.000180596	0.00107411
Gabrp	20.5332	0.579356	1.97297	2.20848	1.14305	0.0484989	0.130786
Gabrr2	51.4959	0.374365	-2.06365	0.585378	-0.772559	0.0390505	0.11041
Gadd45a	2210.91	0.0592135	-10.3307	0.654417	-0.611718	5.11759e-25	2.47637e-23	YES
Gadd45g	1031.06	0.0879761	-3.49421	0.808093	-0.307407	0.000475473	0.00253613	YES
Gal3st3	30.5135	0.540212	2.07235	2.17273	1.11951	0.038233	0.108657
Gale	1725.26	0.0793651	7.25443	1.49045	0.575749	4.0335e-13	7.79465e-12
Galnt11	889.195	0.0971873	5.18253	1.41782	0.503676	2.18896e-07	2.23402e-06
Galnt14	229.834	0.1944	-3.71083	0.606514	-0.721387	0.00020658	0.00121314
Galnt15	127.709	0.242185	3.8889	1.92097	0.941833	0.000100701	0.000633164
Galnt16	885.692	0.0908232	-3.05986	0.824787	-0.277907	0.00221438	0.00983653
Galnt4	702.256	0.107907	-5.5967	0.657963	-0.603921	2.18465e-08	2.53308e-07
Galnt5	68.071	0.336949	-2.51606	0.555637	-0.847786	0.0118674	0.0418961
Galnt7	1507.46	0.0651143	-7.00454	0.728956	-0.456096	2.47796e-12	4.44759e-11
Garnl3	223.148	0.19412	3.40052	1.5802	0.66011	0.000672577	0.00345837	YES
Gas1	1746.69	0.201548	4.23461	1.80685	0.853477	2.28949e-05	0.000164665
Gas2l3	1044.54	0.0814487	3.39633	1.21136	0.276626	0.00068297	0.00350328
Gatad1	1812.86	0.0675958	9.8385	1.58561	0.665041	7.68442e-23	3.28098e-21
Gatm	374.145	0.137417	2.29866	1.24477	0.315874	0.0215245	0.0684512
Gatsl3	1036.97	0.0845954	-4.65701	0.761037	-0.393962	3.20836e-06	2.71037e-05
Gba	4221.72	0.0493621	-6.02687	0.813662	-0.297499	1.67164e-09	2.25697e-08
Gbp1	69.7806	0.307762	2.74872	1.79745	0.845949	0.0059829	0.0233561
Gbp5	705.791	0.0988828	-9.00679	0.539383	-0.890617	2.12169e-19	7.1695e-18	YES
Gbx2	23.7637	0.521104	2.49765	2.46491	1.30153	0.012502	0.0437872
Gcnt1	565.335	0.11916	9.95829	2.27621	1.18663	2.32016e-23	1.02437e-21
Gcnt6	235.055	0.157821	-3.38879	0.690245	-0.534821	0.000702018	0.00358638	YES
Gde1	901.352	0.0878377	3.144	1.21097	0.276162	0.00166653	0.00765396
Gdf10	86.3554	0.305931	4.41172	2.54856	1.34968	1.02551e-05	7.91193e-05
Gdf11	1513.95	0.0694692	-8.76373	0.655738	-0.608809	1.88896e-18	5.83936e-17
Gdf15	1148.74	0.0796726	-6.43088	0.701072	-0.512365	1.26863e-10	1.93939e-09
Gdf6	628.046	0.107897	-4.80572	0.698087	-0.518522	1.54193e-06	1.36421e-05
Gdpd1	281.382	0.149053	-2.21706	0.795284	-0.330459	0.0266191	0.0810452
Gdpd2	15.9194	0.688221	2.42348	3.1775	1.66789	0.0153726	0.0519558
Gdpgp1	276.183	0.157759	2.22028	1.2748	0.350269	0.0263996	0.0805529
Gem	273.942	0.153218	2.71469	1.33417	0.41594	0.00663385	0.0255038
Gen1	421.727	0.118902	3.61055	1.34658	0.429301	0.000305549	0.00170916	YES
Gfra1	354.48	0.140417	-4.54099	0.642767	-0.637632	5.59904e-06	4.5479e-05
Gfra2	133.109	0.247571	-2.59505	0.640621	-0.642457	0.00945782	0.0345037
Gfral	3.0668	1.75394	2.26599	15.7187	3.97441	0.0234517	0.0733142	YES
Gga3	1175.61	0.0827517	3.2133	1.20239	0.265906	0.00131217	0.00620879
Ggact	293.493	0.155458	2.42316	1.29837	0.3767	0.0153861	0.0519821
Ggt7	320.159	0.151686	-2.64659	0.757097	-0.40145	0.00813081	0.0303209
Ggta1	2530.83	0.0629503	-4.65731	0.816102	-0.293179	3.20366e-06	2.70767e-05
Ghdc	257.265	0.17663	-2.81355	0.708599	-0.496959	0.00489971	0.0196356	YES
Gif	16.2538	0.639495	-2.63261	0.311317	-1.68354	0.00847307	0.0314551
Gin1	508.662	0.127991	2.25541	1.22152	0.288673	0.0241077	0.0749458	YES
Ginm1	6076.61	0.0427075	-13.4708	0.671145	-0.575304	2.32368e-41	2.24285e-39
Gins1	245.854	0.165625	3.18088	1.44076	0.526834	0.00146827	0.0068474
Gins2	316.029	0.138208	2.08815	1.22145	0.2886	0.0367842	0.105398	YES
Gins3	153.925	0.196063	-4.35744	0.55312	-0.854335	1.3159e-05	9.97423e-05
Git1	3458.61	0.0506177	-6.13631	0.806303	-0.310606	8.44586e-10	1.1735e-08
Gja1	13664.7	0.029146	22.5612	1.57742	0.657568	1.04334e-112	6.31079e-110
Gja3	75.6327	0.299994	-4.42707	0.398294	-1.32809	9.55202e-06	7.40731e-05
Gja4	138.352	0.205619	3.11217	1.55824	0.639921	0.00185716	0.00841871
Gjb2	195.416	0.221158	-6.23339	0.384601	-1.37857	4.56434e-10	6.52676e-09
Gjb3	136.045	0.228053	-3.31916	0.591749	-0.756944	0.000902882	0.00447398
Gjb4	28.0981	0.473031	2.29723	2.12382	1.08666	0.0216059	0.068638
Gk5	294.115	0.14199	-3.48841	0.709405	-0.495318	0.000485906	0.00258267
Glb1l	4659.13	0.0434169	-6.49111	0.822551	-0.281823	8.52086e-11	1.32607e-09
Glb1l2	205.275	0.203003	-2.84872	0.669754	-0.578297	0.00438961	0.0178676	YES
Gldn	695.115	0.0970399	-5.7064	0.681248	-0.553748	1.15393e-08	1.39781e-07
Gli2	1073.69	0.0886788	-3.93989	0.784919	-0.349384	8.152e-05	0.000522523
Glipr1	2111.03	0.0695804	-4.90254	0.789428	-0.34112	9.46069e-07	8.69234e-06
Glis2	2804.98	0.0585563	-5.56359	0.797865	-0.325783	2.64279e-08	3.04483e-07	YES
Glis3	618.392	0.111838	-6.75898	0.592173	-0.755908	1.38967e-11	2.32844e-10	YES
Glmn	1003.83	0.0926601	3.41192	1.245	0.316149	0.000645073	0.0033368
Glmp	4039.09	0.0456056	-8.93139	0.754022	-0.407322	4.20672e-19	1.38288e-17
Glra1	488.343	0.148938	3.13112	1.3816	0.466342	0.00174143	0.00794768
Gltp	783.563	0.0936467	-6.31338	0.663778	-0.591227	2.73004e-10	4.00156e-09
Glud1	7220.55	0.0376803	19.5023	1.66423	0.734853	1.04961e-84	3.52709e-82
Glyctk	174.227	0.18948	-3.24318	0.653148	-0.614518	0.00118205	0.00565799
Gmfb	6017.66	0.0455635	-22.1405	0.49696	-1.0088	1.28811e-108	7.08305e-106
Gmnn	592.173	0.108684	4.46424	1.39977	0.485192	8.03534e-06	6.33403e-05
Gmpr	345.225	0.145123	-2.83484	0.751893	-0.411402	0.00458482	0.0185499	YES
Gna13	1253.77	0.0742894	-3.97169	0.815041	-0.295055	7.13632e-05	0.000461825	YES
Gnal	111.167	0.269266	-3.00386	0.570842	-0.808838	0.00266579	0.0115395
Gnaz	56.2468	0.442338	2.52089	2.16608	1.11509	0.0117057	0.0413897
Gnb4	870.014	0.0889055	-4.99308	0.735138	-0.443912	5.94234e-07	5.66332e-06
Gng12	10337.1	0.0392629	-10.6372	0.748644	-0.417648	2.00023e-26	1.04e-24
Gnpat	1083.69	0.0811463	8.34828	1.59929	0.677432	6.92654e-17	1.89576e-15	YES
Gnptab	6057.54	0.0413584	-6.50161	0.829954	-0.268897	7.94645e-11	1.23987e-09
Gns	58.3182	0.458449	-2.41267	0.464552	-1.10609	0.0158361	0.0532744
Golt1b	1886.87	0.0590653	4.46433	1.20054	0.263687	8.03178e-06	6.33397e-05
Gpank1	340.59	0.134639	-2.74774	0.773808	-0.369953	0.00600082	0.0234063
Gpc6	3445.93	0.0499362	-9.36705	0.723089	-0.467755	7.45906e-21	2.79076e-19	YES
Gpcpd1	1150.22	0.0760506	5.69246	1.34996	0.432915	1.25221e-08	1.5058e-07
Gpd1	146.438	0.22492	-2.17852	0.712028	-0.489993	0.0293671	0.0879656
Gpd1l	475.316	0.1244	2.73135	1.26556	0.339779	0.00630747	0.0244198	YES
Gpld1	141.675	0.209079	2.06525	1.34892	0.431801	0.0388989	0.11005
Gpm6a	159.311	0.237857	-3.85552	0.529586	-0.917063	0.000115484	0.000715946	YES
Gpnmb	9335.51	0.0492835	10.8511	1.44872	0.53478	1.97031e-27	1.0769e-25	YES
Gpr12	4.3553	1.44753	2.02398	7.61986	2.92977	0.0429727	0.119026
Gpr132	27.141	0.504548	-2.71596	0.386802	-1.37033	0.00660833	0.0254434
Gpr137	412.837	0.131548	-2.25592	0.814077	-0.296762	0.0240759	0.0748983
Gpr137b	2170.32	0.0630887	-4.56711	0.818961	-0.288133	4.94489e-06	4.04919e-05	YES
Gpr141	24.0165	0.607203	3.54961	4.45472	2.15533	0.0003858	0.00210169
Gpr146	356.669	0.171595	3.73085	1.55854	0.640197	0.000190834	0.0011287
Gpr155	137.611	0.224636	3.30352	1.67259	0.742087	0.000954804	0.00469918	YES
Gpr162	248.452	0.161008	-4.91525	0.577786	-0.791393	8.86684e-07	8.2007e-06
Gpr173	41.4468	0.434548	-2.01287	0.545371	-0.87469	0.0441281	0.121547
Gpr176	4361.15	0.0454747	-16.067	0.602636	-0.730641	4.3462e-58	7.16965e-56
Gpr34	131.704	0.254601	3.06065	1.71623	0.779246	0.00220856	0.00982025
Gpr37	85.9802	0.270341	4.61144	2.37292	1.24666	3.99888e-06	3.32403e-05
Gpr39	351.699	0.143106	2.82949	1.32401	0.404916	0.0046622	0.018821
Gpr63	503.513	0.117497	-3.40463	0.757841	-0.400033	0.000662544	0.00341355
Gpr82	371.805	0.132965	3.25962	1.35043	0.433417	0.0011156	0.00538251
Gpr85	309.066	0.155284	2.01678	1.24244	0.313175	0.0437181	0.120713
Gprc5a	1113.73	0.0928714	3.44278	1.2481	0.319736	0.000575767	0.00300658
Gprc5b	1243.01	0.0813816	-3.97762	0.799015	-0.323705	6.96074e-05	0.000451589
Gprc5c	447.563	0.137139	2.51053	1.26953	0.344292	0.012055	0.042451
Gprc5d	136.623	0.214056	-4.39547	0.520916	-0.940876	1.10535e-05	8.48108e-05	YES
Gprin2	54.8712	0.372514	-2.47699	0.527516	-0.922714	0.0132496	0.0459444
Gprin3	268.925	0.154336	4.51013	1.62009	0.696077	6.47877e-06	5.20885e-05
Gpsm2	618.282	0.116672	2.68303	1.24232	0.313035	0.00729582	0.0276388
Gpx3	28795.5	0.0296793	9.19617	1.20826	0.272936	3.70923e-20	1.31204e-18
Gpx7	2872.56	0.05158	-7.2939	0.770454	-0.376219	3.01102e-13	5.91319e-12
Gpx8	4803.38	0.0428541	-12.8867	0.681957	-0.552248	5.34907e-38	4.5785e-36
Gramd2	157.774	0.218893	2.96277	1.56757	0.648529	0.00304883	0.0130144	YES
Gramd4	3842.25	0.0509107	5.72593	1.22392	0.291511	1.02867e-08	1.25558e-07
Grem1	2241.82	0.0633602	-18.0469	0.452674	-1.14345	8.34508e-73	1.96662e-70
Grem2	1968.05	0.0695833	-12.6968	0.542058	-0.883482	6.1634e-37	5.06068e-35
Grhl3	158.428	0.204139	-2.05777	0.747388	-0.420071	0.0396126	0.111564
Grik5	643.835	0.105255	-4.87012	0.700956	-0.512604	1.11532e-06	1.01244e-05
Grin2a	206.468	0.19409	-5.18601	0.497735	-1.00655	2.1485e-07	2.19891e-06
Grin2d	684.69	0.109593	-4.25525	0.723795	-0.466348	2.08813e-05	0.000151686
Grin3b	359.099	0.146046	-2.822	0.751507	-0.412142	0.00477249	0.0191951
Grk5	4033.2	0.0519553	-13.5135	0.614677	-0.702099	1.30171e-41	1.26994e-39
Grm1	220.348	0.177107	-3.44236	0.655349	-0.609665	0.000576657	0.00301036
Grm3	15.89	0.653918	-2.38981	0.338508	-1.56274	0.0168571	0.055962
Grtp1	397.881	0.125269	-2.35955	0.814745	-0.295579	0.0182971	0.0597693
Gsap	4796.74	0.0434595	-9.39382	0.753537	-0.408251	5.78606e-21	2.1783e-19	YES
Gsdmd	3540.41	0.0500844	-5.66759	0.821392	-0.283858	1.44821e-08	1.73118e-07
Gse1	1465.27	0.0698361	-6.57806	0.727296	-0.459386	4.76615e-11	7.5932e-10	YES
Gsk3b	7815.57	0.036314	-15.7124	0.673346	-0.570579	1.24395e-55	1.94592e-53	YES
Gsta3	22.822	0.576755	2.40431	2.61479	1.3867	0.0162032	0.0543179
Gsta4	601.768	0.0996223	2.84447	1.21704	0.283373	0.0044485	0.0180587
Gsta5	160.942	0.195889	2.22554	1.35281	0.435959	0.0260449	0.0797117
Gstk1	198.399	0.195602	-2.95742	0.66967	-0.578479	0.00310221	0.013208
Gstm3	597.076	0.10304	-3.0216	0.80589	-0.311346	0.00251439	0.0109652
Gtdc1	485.955	0.131608	4.62716	1.52517	0.608971	3.7072e-06	3.09719e-05	YES
Gtf2h4	504.537	0.12004	2.48533	1.22973	0.298338	0.0129432	0.045106	YES
Gtf2h5	960.346	0.0898691	3.27576	1.22637	0.29439	0.00105377	0.00511137
Gucd1	425.7	0.135171	-4.00929	0.686847	-0.54194	6.09013e-05	0.000401422
Gucy1b3	1634	0.0699964	-6.42713	0.732106	-0.449876	1.30036e-10	1.98288e-09	YES
Guf1	1060.56	0.0838171	3.26507	1.20888	0.273668	0.00109439	0.00528863
Guk1	1580.52	0.0744018	-9.25535	0.620449	-0.688615	2.13537e-20	7.8122e-19
Gulp1	1398.4	0.0671153	5.04239	1.26437	0.338421	4.59762e-07	4.4854e-06	YES
Gxylt1	3972.08	0.0494173	8.71186	1.34772	0.430517	2.98917e-18	9.07048e-17
Gxylt2	394.571	0.179468	-3.45158	0.65092	-0.619448	0.000557322	0.00291951
Gypc	2076	0.0586746	-12.9238	0.591194	-0.758297	3.30562e-38	2.84283e-36
H1fx	884.473	0.0971022	3.21971	1.24198	0.312641	0.0012832	0.00608916
H2afv	637.065	0.119677	3.39433	1.32521	0.406223	0.000687969	0.00352453	YES
H2afz	2630.21	0.0587581	5.28067	1.23995	0.310282	1.28711e-07	1.3579e-06
Habp4	1085.55	0.08519	10.3217	1.83949	0.879308	5.61976e-25	2.71213e-23
Hacd3	3101.21	0.0559916	5.54632	1.24018	0.310548	2.91737e-08	3.33576e-07
Hand2	282.835	0.194894	3.25367	1.55199	0.634121	0.00113923	0.00547905
Hapln1	65.0852	0.331371	2.23127	1.66946	0.739379	0.0256631	0.0787424	YES
Hapln3	295.172	0.15863	-5.43472	0.550147	-0.86211	5.48832e-08	6.05417e-07
Has1	615.778	0.141351	6.31851	1.85719	0.893124	2.64105e-10	3.88683e-09
Hat1	2706.47	0.064278	4.95878	1.24724	0.31874	7.09387e-07	6.66682e-06
Haus7	3031.87	0.0514268	7.8918	1.32487	0.40585	2.97857e-15	6.93497e-14
Hcls1	212.206	0.194279	2.4519	1.39122	0.476353	0.0142103	0.048754
Hcrtr2	6.78528	1.14904	1.96284	4.77459	2.25538	0.0496651	0.133238
Hdac11	204.441	0.2102	-6.78887	0.371898	-1.42702	1.13017e-11	1.91129e-10
Heatr1	799.333	0.103097	-6.74515	0.617537	-0.695403	1.52868e-11	2.5449e-10
Heatr3	1829.8	0.0631124	5.40962	1.267	0.341414	6.31593e-08	6.9292e-07	YES
Hecw2	1020.34	0.0862986	3.33162	1.22054	0.287515	0.000863406	0.00430068	YES
Helq	368.416	0.142819	2.50522	1.28146	0.357793	0.0122375	0.0430019
Helz2	2591.45	0.155358	-2.86174	0.734792	-0.444593	0.00421327	0.0172388
Herc4	3210.4	0.0508335	5.51871	1.21465	0.280535	3.41491e-08	3.87778e-07
Herc6	503.968	0.13147	-4.62127	0.656306	-0.607559	3.81405e-06	3.17767e-05	YES
Hes1	1118.14	0.0888915	-5.58551	0.708822	-0.496505	2.33011e-08	2.69485e-07
Hes7	54.5806	0.361367	-2.82409	0.492934	-1.02053	0.00474151	0.0191022
Hexdc	429.66	0.132756	-2.45482	0.797806	-0.325891	0.0140956	0.0484246
Hey2	263.043	0.185469	-1.98472	0.7748	-0.368105	0.0471754	0.127889
Heyl	377.021	0.13688	2.96181	1.32447	0.405413	0.00305832	0.0130457
Hfe2	7.22513	1.17023	-2.5592	0.125448	-2.99484	0.0104913	0.0377075
Hhipl1	1924.5	0.0618355	-6.82252	0.746454	-0.421874	8.94559e-12	1.52276e-10
Hic1	226.137	0.172726	3.02489	1.43642	0.522479	0.00248722	0.0108859
Hid1	839.645	0.0965744	-6.20163	0.660249	-0.598919	5.58821e-10	7.91597e-09
Hif1a	24546.6	0.0319431	15.6747	1.4149	0.500698	2.25299e-55	3.43553e-53	YES
Higd1a	1245.18	0.0807297	3.88141	1.24259	0.313345	0.000103851	0.000651845
Hipk2	5539.14	0.0474841	-8.15328	0.764638	-0.387151	3.54179e-16	9.06478e-15
Hira	423.818	0.140163	2.19698	1.23794	0.307936	0.0280218	0.0845783
Hist1h1b	1004.09	0.0966137	5.24439	1.42078	0.50668	1.56802e-07	1.63902e-06
Hist1h1c	6007.88	0.0446513	-6.65672	0.813813	-0.297231	2.80003e-11	4.54834e-10	YES
Hist1h2ai	863.561	0.108077	2.52304	1.20805	0.272682	0.0116345	0.0411539	YES
Hist1h2an	948.924	0.0837709	5.27634	1.35849	0.442003	1.31789e-07	1.38876e-06
Hist1h2ba	29.0684	0.456129	-2.13151	0.509712	-0.972246	0.0330468	0.0968611
Hist1h4b	1554.44	0.0736849	-4.66306	0.788074	-0.343597	3.11546e-06	2.63927e-05
Hist3h3	20.2054	0.571837	-3.64055	0.236219	-2.0818	0.000272052	0.00154319
Hivep2	6342.29	0.0414263	-11.5019	0.718728	-0.476483	1.28992e-30	8.0602e-29
Hjurp	1553.6	0.0698265	7.75612	1.45557	0.541583	8.75657e-15	1.95686e-13
Hk2	10411.9	0.0346314	11.5162	1.31843	0.398823	1.09297e-30	6.86264e-29
Hk3	243.22	0.182317	7.7565	2.66501	1.41414	8.73039e-15	1.95341e-13
Hlf	25.0009	0.541639	-2.63571	0.371748	-1.4276	0.00839611	0.0312141
Hlx	580.554	0.127951	2.31453	1.22786	0.296146	0.0206385	0.0660506	YES
Hmces	474.41	0.126284	2.1186	1.20376	0.267546	0.0341241	0.0993448
Hmcn1	2140.35	0.0572222	9.7023	1.46936	0.555187	2.94777e-22	1.21846e-20
Hmga2	541.723	0.112474	-3.80207	0.743481	-0.427633	0.000143493	0.000872886
Hmgb2	1248.13	0.082497	4.59109	1.30022	0.378751	4.40932e-06	3.64185e-05	YES
Hmgb3	58.1583	0.334325	2.89022	1.95379	0.966273	0.00384976	0.0159711
Hmgcr	4407.98	0.0487248	9.95746	1.39976	0.485175	2.33968e-23	1.03048e-21	YES
Hmgcs2	174.387	0.187501	2.24033	1.33799	0.420065	0.0250694	0.077338
Hmgn2	4686.2	0.0478314	6.51232	1.24099	0.311494	7.39967e-11	1.15754e-09
Hmgn5	23.243	0.671951	-2.61589	0.295709	-1.75775	0.00889948	0.0327699
Hmgxb4	1678.34	0.0635865	4.45319	1.21686	0.283163	8.46028e-06	6.62868e-05
Hmmr	1288.17	0.0944608	4.38037	1.33217	0.413773	1.18479e-05	9.05227e-05
Hmx3	20.5733	0.549055	-2.16822	0.43816	-1.19047	0.0301418	0.0897528
Hnf1b	4.81507	1.44744	-2.1798	0.112256	-3.15513	0.0292723	0.0877541
Hnrnpc	791.135	0.382639	2.96989	2.19831	1.1364	0.00297906	0.0127556	YES
Homer3	1810.14	0.0643945	-4.62313	0.813546	-0.297704	3.77994e-06	3.1507e-05
Homez	294.088	0.165055	-2.25033	0.773016	-0.371429	0.0244281	0.0757082
Hoxd13	16.5257	0.62438	-2.62457	0.32114	-1.63873	0.00867597	0.0320379
Hp	206.607	0.179185	-2.6096	0.723167	-0.4676	0.00906494	0.0333048
Hpcal1	2085.49	0.0634806	-8.13503	0.699106	-0.516416	4.11852e-16	1.0467e-14
Hpf1	1147.65	0.0878182	3.94452	1.27138	0.346401	7.99594e-05	0.000513064
Hpgd	100.233	0.265866	4.2043	2.17013	1.11778	2.61897e-05	0.000186003
Hpx	2574.74	0.0811882	-16.5785	0.393387	-1.34598	9.97033e-62	1.86517e-59
Hr	540.025	0.120897	-8.46825	0.491825	-1.02378	2.49109e-17	7.03007e-16
Hs3st1	187.477	0.182817	4.93647	1.86926	0.902469	7.95495e-07	7.3988e-06
Hs3st2	72.0669	0.320429	2.69174	1.8182	0.862514	0.00710794	0.027074
Hs3st3b1	155.273	0.214722	-2.81325	0.657897	-0.604066	0.00490442	0.0196502	YES
Hs3st4	57.9033	0.323343	-2.12806	0.620674	-0.688092	0.0333325	0.0975095
Hs6st3	72.5171	0.293737	-2.14354	0.64634	-0.629636	0.0320699	0.0944707
Hsd3b3	172.488	0.199593	5.16133	2.04226	1.03017	2.45203e-07	2.48712e-06
Hsd3b7	732.493	0.101578	-4.833	0.711568	-0.490927	1.34493e-06	1.20519e-05
Hsf4	100.35	0.303613	-2.06439	0.647621	-0.626777	0.0389804	0.110229
Hsh2d	51.626	0.349653	-2.45686	0.551315	-0.859051	0.0140155	0.0481861
Hspa13	1391.78	0.0742285	-12.6387	0.521903	-0.938148	1.29251e-36	1.03779e-34
Hspa14	1162.25	0.0849357	3.61503	1.23717	0.307045	0.000300315	0.00168403
Hspa1l	103.727	0.250562	-3.16722	0.576908	-0.793587	0.00153903	0.00713817	YES
Hspa5	34779.3	0.0267734	-13.1716	0.783145	-0.352648	1.27838e-39	1.18354e-37	YES
Hspb7	2381.06	0.0666476	-7.66428	0.70183	-0.510806	1.79837e-14	3.91755e-13
Hspbap1	501.595	0.112863	3.46659	1.31153	0.391251	0.000527104	0.00277886
Htatip2	724.633	0.0986255	-8.82415	0.547038	-0.870286	1.10299e-18	3.49299e-17
Htr1d	9.68624	0.855639	1.99335	3.26162	1.70559	0.046223	0.125927
Htr2b	544.835	0.108797	2.96907	1.25095	0.323026	0.00298701	0.0127835
Hyal1	1572.18	0.067005	-7.75302	0.697618	-0.519492	8.97307e-15	2.00277e-13
Hyal2	1450.36	0.0673533	-5.08609	0.788638	-0.342565	3.65528e-07	3.59895e-06
Hyou1	10696.4	0.0324027	-11.6398	0.769952	-0.37716	2.58736e-31	1.67083e-29
Iah1	841.853	0.0890398	-4.37051	0.76358	-0.389149	1.23959e-05	9.41547e-05
Icam1	5656.1	0.0460279	-13.6792	0.646344	-0.629626	1.35126e-42	1.36983e-40
Icam2	247.245	0.198831	2.45037	1.40173	0.487209	0.0142708	0.0489269
Icoslg	618.213	0.101383	2.73144	1.21161	0.276923	0.00630574	0.0244183
Id4	517.402	0.133113	2.77502	1.29181	0.369392	0.00551984	0.0217556
Idi1	2285.8	0.0638789	4.83593	1.23877	0.308914	1.32526e-06	1.18874e-05	YES
Ido2	31.899	0.499186	2.85564	2.68607	1.4255	0.004295	0.0175376
Ier2	2415.4	0.054483	-5.19397	0.82189	-0.282983	2.05851e-07	2.11636e-06
Ier3	7981.29	0.0354728	-7.80015	0.825481	-0.276693	6.18336e-15	1.39904e-13	YES
Iffo2	2204.95	0.0648865	8.37575	1.45748	0.543473	5.48727e-17	1.50891e-15	YES
Ifi27	5177.26	0.0475448	-11.9294	0.674935	-0.567179	8.32119e-33	5.80755e-31
Ifi27l2b	1501.18	0.0872579	-9.20346	0.573126	-0.803075	3.46611e-20	1.23326e-18	YES
Ifi30	1505.74	0.0802356	-9.42826	0.591938	-0.756482	4.16931e-21	1.58277e-19
Ifih1	1173.64	0.0957342	-6.32819	0.657096	-0.605824	2.48061e-10	3.65664e-09
Ifitm1	2524.21	0.0753352	4.06277	1.23633	0.30607	4.84941e-05	0.000325434
Ifitm5	404.919	0.137412	2.23068	1.23672	0.306523	0.0257022	0.0788358
Ifngr1	4582.01	0.0448176	-8.45074	0.769108	-0.378742	2.89458e-17	8.14343e-16
Ifrd2	996.43	0.082708	-4.50814	0.77225	-0.372859	6.53982e-06	5.25095e-05	YES
Ift122	1009.71	0.0849767	3.65904	1.24051	0.310933	0.000253164	0.0014469	YES
Igf1	2458.27	0.239389	5.18719	2.36487	1.24176	2.13486e-07	2.19113e-06
Igf1r	11625.1	0.0317599	-12.0994	0.766164	-0.384274	1.06435e-33	7.60384e-32
Igf2bp2	2144.35	0.0587967	-7.33532	0.741597	-0.431293	2.21188e-13	4.39132e-12
Igf2bp3	2331.78	0.0568629	-8.08206	0.727203	-0.45957	6.36807e-16	1.58294e-14
Igf2r	65846.3	0.0246046	11.4034	1.21468	0.280576	4.02195e-30	2.46562e-28
Igfbp4	3360.66	0.0649442	9.43945	1.52948	0.613037	3.74752e-21	1.42862e-19
Igsf10	3869.07	0.116148	-4.41059	0.701112	-0.512283	1.03089e-05	7.95004e-05
Igsf11	171.946	0.204886	3.88297	1.73576	0.795567	0.000103189	0.000648362
Igsf3	2959.75	0.0608426	-5.40074	0.796311	-0.328596	6.63649e-08	7.25456e-07
Igsf8	1646.98	0.0718704	6.45609	1.37936	0.464002	1.07441e-10	1.65363e-09	YES
Igtp	567.831	0.139327	-3.98118	0.680805	-0.554687	6.85731e-05	0.000445516
Ikbkb	1645.21	0.0683684	-6.63472	0.730216	-0.453605	3.25128e-11	5.24891e-10
Ikbke	919.755	0.113922	-14.3116	0.322996	-1.63041	1.85158e-46	2.14005e-44
Ikzf1	94.2356	0.270249	-2.63428	0.61051	-0.711914	0.00843151	0.031328
Il11	176.387	0.206906	-6.2065	0.41061	-1.28416	5.41766e-10	7.70445e-09
Il15	1093.69	0.092704	-3.58746	0.79412	-0.332572	0.000333915	0.00184845
Il16	345.747	0.1673	2.66866	1.3627	0.446466	0.00761542	0.0286581
Il17re	432.043	0.132158	3.6923	1.40247	0.487967	0.000222234	0.00129169
Il18	118.344	0.260506	2.86531	1.67764	0.746429	0.00416604	0.0170609
Il18r1	278.52	0.161598	-3.51414	0.674608	-0.567879	0.000441187	0.00236787
Il1b	29.5333	0.55949	-3.05837	0.305421	-1.71113	0.00222543	0.00988075
Il1r1	35102.2	0.0373779	8.88699	1.25891	0.332177	6.27882e-19	2.03456e-17
Il1rap	1234.85	0.0825354	-3.60826	0.813487	-0.297809	0.000308258	0.00172165
Il1rl2	2747.65	0.0597651	-7.73063	0.725968	-0.462022	1.07015e-14	2.37106e-13
Il1rn	233.732	0.178594	3.71627	1.58415	0.663705	0.000202187	0.00118965
Il20rb	522.818	0.126788	4.24021	1.45156	0.537607	2.23315e-05	0.00016106
Il21r	130.13	0.225581	2.96423	1.58961	0.668673	0.00303445	0.0129682
Il23a	22.3055	0.665115	-2.20593	0.361684	-1.4672	0.0273889	0.0829713
Il25	29.1542	0.529484	-3.98391	0.231741	-2.10941	6.77915e-05	0.000440754
Il2ra	24.5265	0.600679	-2.16009	0.406825	-1.29752	0.0307658	0.0912068
Il3	3.59914	1.61079	-2.0742	0.0986797	-3.3411	0.0380604	0.108234
Il33	10880.5	0.0874019	8.07325	1.63084	0.705617	6.84515e-16	1.69689e-14
Il4i1	264.675	0.158459	2.43664	1.30686	0.386108	0.0148243	0.0505262	YES
Il4r	13807.6	0.0343306	20.1346	1.61466	0.691234	3.67112e-90	1.48036e-87
Il6	2174.53	0.0830366	-15.6364	0.406579	-1.29839	4.11544e-55	6.1718e-53
Il7	714.871	0.101436	-10.1784	0.488878	-1.03245	2.47638e-24	1.14634e-22
Ilf2	3265.93	0.04717	7.38259	1.273	0.348237	1.55245e-13	3.13009e-12	YES
Ilvbl	1355.79	0.0899761	-3.77398	0.790278	-0.339568	0.000160664	0.000967286	YES
Immp2l	75.9177	0.314494	2.03875	1.5596	0.641175	0.0414749	0.115732
Impa1	2086.93	0.057221	-7.01116	0.757236	-0.401186	2.36357e-12	4.26759e-11
Impa2	313.431	0.141522	2.64234	1.2959	0.373949	0.0082336	0.0306854
Impact	2849.17	0.0637841	-12.6858	0.570718	-0.80915	7.09198e-37	5.7709e-35	YES
Incenp	2258.68	0.0597174	4.65084	1.21229	0.277736	3.30591e-06	2.7863e-05
Inha	284.353	0.159614	2.76089	1.35724	0.440676	0.00576439	0.0226017
Inhba	15158.5	0.0441379	-13.0273	0.671287	-0.574999	8.55355e-39	7.6838e-37
Inhbb	3139.81	0.0488385	-14.8282	0.605338	-0.724188	9.62309e-50	1.19603e-47
Inpp1	972.912	0.0868956	3.41236	1.22818	0.296519	0.000644037	0.00333334
Inpp4a	1625.76	0.0633099	4.17347	1.20099	0.264222	2.99992e-05	0.000210749	YES
Inpp5a	2403.58	0.0544335	5.37861	1.225	0.292776	7.50636e-08	8.16609e-07
Inpp5d	450.048	0.120296	3.57656	1.34746	0.430246	0.00034814	0.00192051
Inpp5f	1948.05	0.0716123	4.8888	1.27465	0.350098	1.01454e-06	9.2465e-06	YES
Inpp5j	39.5889	0.548324	-2.33195	0.412176	-1.27867	0.0197032	0.0635728
Inpp5k	1231.64	0.0767273	-4.44402	0.789506	-0.340977	8.82945e-06	6.89115e-05	YES
Inppl1	5473.61	0.0446994	-8.56323	0.766963	-0.382772	1.09745e-17	3.18628e-16
Insl3	6.27538	1.25414	2.43667	8.31625	3.05593	0.0148231	0.0505262
Ints12	841.133	0.0980845	-3.22211	0.803272	-0.316039	0.00127249	0.00604622
Ints2	2391.82	0.0683712	-5.44628	0.772513	-0.372368	5.14344e-08	5.70495e-07
Ints3	4244.91	0.0481121	-8.85427	0.744324	-0.425997	8.42344e-19	2.70056e-17
Ints6l	307.921	0.148907	2.55894	1.30228	0.381044	0.0104992	0.0377114
Ints7	2685.18	0.0526397	10.6489	1.47483	0.560552	1.76532e-26	9.20502e-25
Intu	97.5673	0.243732	-2.42326	0.664055	-0.590626	0.0153819	0.0519776	YES
Ipo11	1701.52	0.0752201	-5.94497	0.733474	-0.447181	2.76505e-09	3.61749e-08
Ipo4	8058.64	0.0447922	-7.47567	0.792866	-0.334852	7.68128e-14	1.59115e-12
Iqcb1	506.195	0.119894	2.58596	1.23974	0.31004	0.00971086	0.0353062
Iqce	900.522	0.0880766	4.13344	1.28704	0.364059	3.57375e-05	0.000247327
Iqck	171.682	0.199004	-2.17263	0.741047	-0.432363	0.0298081	0.0890221
Iqgap1	26560.1	0.0297982	-22.1242	0.633202	-0.659262	1.84758e-108	9.86062e-106	YES
Irak3	8255.73	0.0438438	-9.55842	0.747903	-0.419077	1.19563e-21	4.77882e-20
Irf7	2389.82	0.146257	-8.08831	0.440444	-1.18297	6.04966e-16	1.50793e-14
Irgm	589.654	0.122019	-2.66598	0.798132	-0.325301	0.00767645	0.0288638
Irx1	50.0492	0.366492	-3.05604	0.460089	-1.12002	0.0022428	0.00995057
Irx4	104.879	0.292315	2.20734	1.564	0.645238	0.0272904	0.0827145
Iscu	1344.94	0.0829594	-9.51459	0.578615	-0.789324	1.82438e-21	7.15015e-20	YES
Isg15	755.943	0.109064	-7.54322	0.565386	-0.822693	4.58495e-14	9.6518e-13
Isg20	419.502	0.122417	-6.56748	0.572771	-0.80397	5.11735e-11	8.12419e-10
Islr	106.239	0.289299	2.22243	1.56151	0.642945	0.0262546	0.0802046
Islr2	25.516	0.550845	-2.8471	0.337203	-1.56831	0.00441191	0.0179423
Isoc1	1245.96	0.0821195	-3.27903	0.829738	-0.269272	0.00104166	0.00506213
Isyna1	1367.14	0.0841211	5.64253	1.38959	0.474655	1.67574e-08	1.98615e-07
Itga2	2137.96	0.0573361	-9.40404	0.688157	-0.539191	5.25088e-21	1.98093e-19
Itga3	2049.1	0.066247	-9.00377	0.661369	-0.596473	2.181e-19	7.35623e-18	YES
Itga5	20777.8	0.0427273	9.25076	1.31518	0.39526	2.22907e-20	8.12221e-19
Itga8	4827.61	0.0454198	15.5226	1.63018	0.705032	2.44117e-54	3.57238e-52
Itga9	3121.93	0.0615246	6.99567	1.34761	0.430406	2.63992e-12	4.72426e-11
Itgad	21.8229	0.566214	-2.32101	0.402151	-1.31419	0.0202863	0.0650956
Itgae	157.799	0.194732	1.96636	1.30397	0.382912	0.0492572	0.132379
Itgam	502.359	0.115102	7.0101	1.74942	0.806877	2.38151e-12	4.29144e-11
Itgav	28775.6	0.0302774	-19.0775	0.670069	-0.577619	3.88052e-81	1.15436e-78
Itgax	301.739	0.157773	4.13964	1.57257	0.653124	3.47849e-05	0.000241472
Itgb1bp2	175.899	0.198857	-2.6961	0.689614	-0.536139	0.00701563	0.0267955
Itgb2	791.31	0.100859	7.50264	1.68963	0.756706	6.25456e-14	1.30454e-12
Itgb8	3153.67	0.0653739	9.21865	1.51851	0.60266	3.00853e-20	1.07678e-18
Itgbl1	96.3851	0.267557	2.32564	1.53926	0.622239	0.020038	0.0644242
Itih1	3.44304	1.69564	-2.50333	0.0527474	-4.24476	0.0123031	0.043199
Itln1	6.03291	1.51428	-4.019	0.0147218	-6.0859	5.8446e-05	0.00038608
Itm2a	3801.11	0.142607	4.88154	1.62017	0.696143	1.05262e-06	9.57916e-06
Itpk1	693.487	0.097952	6.16563	1.51986	0.603935	7.02046e-10	9.83732e-09
Itpkb	1867.47	0.0703161	4.03318	1.21723	0.283598	5.50274e-05	0.000364825
Ivns1abp	6975.73	0.040647	6.97262	1.21707	0.283416	3.11101e-12	5.52372e-11
Izumo1r	28.5235	0.461037	2.01031	1.90109	0.926826	0.0443989	0.122126
Izumo4	110.313	0.255946	2.07839	1.44589	0.531957	0.037673	0.107385	YES
Jade2	1375.84	0.0758368	4.10367	1.24075	0.311209	4.06645e-05	0.000277405
Jade3	765.414	0.0969297	3.78701	1.28973	0.367074	0.000152469	0.000923772
Jag1	3285.57	0.0491734	-12.4335	0.654562	-0.611398	1.71903e-35	1.32176e-33
Jag2	468.542	0.135613	2.30875	1.24237	0.313096	0.0209574	0.0668824
Jak3	738.318	0.105968	3.90186	1.33189	0.413471	9.54581e-05	0.000601661
Jam2	546.682	0.112425	-3.32797	0.771562	-0.374147	0.000874807	0.00435149
Jmjd7	292.298	0.148603	2.52775	1.29741	0.375631	0.0114797	0.0406776
Jph2	8434.53	0.0457522	-7.86228	0.779318	-0.359717	3.77213e-15	8.73075e-14
Jph4	30.2534	0.481567	-2.4994	0.434182	-1.20363	0.0124405	0.0436307
Kansl1l	1666.77	0.0714893	-7.00347	0.706777	-0.500673	2.49699e-12	4.47731e-11	YES
Kat14	853.85	0.0845569	-7.77713	0.633928	-0.65761	7.41878e-15	1.6661e-13
Kat2a	1676.77	0.0696206	-10.6315	0.598668	-0.740172	2.12667e-26	1.09945e-24
Kat7	2951.22	0.051744	-6.90266	0.780694	-0.357171	5.10386e-12	8.83728e-11	YES
Katnbl1	389.716	0.146055	-2.60324	0.768323	-0.380216	0.00923484	0.0338331
Kazn	632.296	0.102769	-2.94153	0.810959	-0.302299	0.00326592	0.0138214
Kbtbd11	109.254	0.250039	3.03568	1.69236	0.759037	0.00239996	0.0105498
Kbtbd4	692.017	0.106393	3.56086	1.30031	0.378852	0.000369636	0.00202641
Kbtbd7	156.717	0.224495	2.4289	1.4593	0.545275	0.0151447	0.0513386
Kcna6	238.69	0.1756	-2.12892	0.771727	-0.373837	0.0332611	0.0973687
Kcnab2	200.049	0.182389	2.24345	1.32793	0.40918	0.0248677	0.0768083	YES
Kcnd3	738.988	0.0952595	-8.38091	0.575002	-0.798361	5.25179e-17	1.45495e-15
Kcne3	367.294	0.145407	2.37786	1.27082	0.345757	0.0174132	0.0574406
Kcne4	1002.88	0.0872919	6.59241	1.49016	0.575465	4.3273e-11	6.92444e-10
Kcnh1	307.296	0.143464	-2.9053	0.74908	-0.416807	0.00366898	0.0153333
Kcnj12	157.012	0.213856	2.04395	1.35389	0.43711	0.0409584	0.114643
Kcnj2	617.441	0.0990867	3.64377	1.28436	0.361049	0.000268676	0.00152642
Kcnj6	131.947	0.225186	-2.06105	0.724914	-0.464118	0.0392986	0.11099
Kcnj8	1158.2	0.0889899	3.09015	1.20999	0.274993	0.00200053	0.00901454
Kcnk10	24.7047	0.53257	2.56724	2.57975	1.36723	0.0102512	0.0370629
Kcnk12	216.976	0.167363	-2.14246	0.779938	-0.358568	0.0321566	0.0946584
Kcnk13	46.403	0.426973	2.41538	2.04387	1.0313	0.015719	0.0529785
Kcnn4	140.101	0.210067	-3.33906	0.614964	-0.701427	0.000840631	0.00419876
Kcnrg	43.0111	0.395673	-2.71461	0.474968	-1.0741	0.00663541	0.0255044
Kctd1	1250.08	0.0737383	-8.01024	0.664038	-0.590662	1.14487e-15	2.78856e-14
Kctd10	3889.43	0.0460415	-17.9935	0.563135	-0.828448	2.19073e-72	5.03203e-70
Kctd11	628.501	0.116813	2.32115	1.20676	0.271141	0.0202786	0.0650825	YES
Kctd12	4641.62	0.0500818	10.6851	1.44907	0.535129	1.19525e-26	6.30495e-25
Kctd15	1465.09	0.0725252	-8.94378	0.637877	-0.64865	3.76071e-19	1.24076e-17
Kctd5	2436.42	0.0544013	7.8584	1.34491	0.427507	3.89058e-15	8.99343e-14
Kctd7	198.955	0.179684	3.4115	1.52943	0.612993	0.000646066	0.00334098	YES
Kdelc2	4768.65	0.0458427	-17.1932	0.579073	-0.788183	2.9843e-66	6.15376e-64
Kdelr3	4477.02	0.0461446	-14.8415	0.622069	-0.684853	7.90189e-50	9.88881e-48
Kdm1b	708.633	0.100582	3.37738	1.2655	0.339702	0.000731809	0.00372181
Kdm4b	3169.84	0.0596425	7.91454	1.38707	0.472043	2.48167e-15	5.82566e-14	YES
Kdm5a	8727.25	0.0366935	-7.45151	0.827355	-0.273422	9.22776e-14	1.89206e-12
Kdr	2739.76	0.0642874	4.30886	1.21168	0.277005	1.641e-05	0.000122089
Khdc1b	5.86514	1.06922	2.0855	4.69085	2.22985	0.037024	0.105868
Kif11	1830.58	0.0729638	5.86488	1.3453	0.427924	4.49455e-09	5.75163e-08
Kif14	589.025	0.112598	3.85682	1.35123	0.434272	0.000114872	0.000712638
Kif16b	1036.45	0.0862819	-3.26226	0.82275	-0.281474	0.00110527	0.00533693
Kif18a	604.619	0.0996617	6.27227	1.54232	0.625105	3.55813e-10	5.1365e-09
Kif1a	1444.43	0.074387	-6.72039	0.707151	-0.49991	1.81239e-11	2.98166e-10
Kif1c	9132.38	0.0361374	-19.4681	0.61407	-0.703526	2.048e-84	6.7569e-82
Kif20a	2350.45	0.0613608	4.60225	1.21621	0.282397	4.17957e-06	3.46629e-05
Kif20b	1110.7	0.101905	2.6874	1.20904	0.27386	0.00720097	0.0273366
Kif22	1511.67	0.07049	6.78167	1.39285	0.47804	1.18796e-11	2.00155e-10
Kif23	2006.34	0.0691578	7.02711	1.40054	0.48598	2.10854e-12	3.84151e-11	YES
Kif26a	1201.03	0.0900009	3.72706	1.26176	0.335439	0.000193724	0.00114468
Kif26b	5573.34	0.0581554	-5.82454	0.790738	-0.338728	5.72698e-09	7.25092e-08
Kif2a	3230.2	0.0568899	-10.1184	0.670992	-0.575632	4.58065e-24	2.09371e-22
Kif2c	1013.11	0.0847886	5.18029	1.35588	0.439229	2.21544e-07	2.25597e-06	YES
Kif3b	2548.7	0.0583335	-5.60115	0.797339	-0.326735	2.1293e-08	2.47941e-07
Kif3c	1984.41	0.0667243	-5.80068	0.764693	-0.387047	6.60446e-09	8.30523e-08	YES
Kif5c	2068.76	0.0582787	-11.6607	0.624351	-0.67957	2.02393e-31	1.32109e-29
Kif9	45.4062	0.374937	-2.49563	0.522787	-0.935705	0.0125733	0.0440029	YES
Kifc1	1160.4	0.0824012	6.23732	1.42797	0.513962	4.45141e-10	6.39045e-09
Kirrel3	66.8258	0.303662	2.79317	1.80023	0.848179	0.0052195	0.0207159
Kit	768.402	0.094253	6.33786	1.51295	0.597362	2.32983e-10	3.43996e-09
Klc2	1419.69	0.0761745	4.21059	1.24897	0.32074	2.54704e-05	0.000181391
Klf10	2612.77	0.0613801	-5.21171	0.801128	-0.319895	1.87111e-07	1.93356e-06
Klf12	1508.3	0.0731756	-3.93756	0.818961	-0.288134	8.2313e-05	0.000526861
Klf15	121.937	0.287017	-2.35659	0.625733	-0.67638	0.0184438	0.0601944
Klf4	4997.97	0.0407332	-18.3751	0.595232	-0.748476	2.07913e-75	5.38969e-73
Klf8	46.5117	0.369856	-2.61437	0.511589	-0.966942	0.00893913	0.0328958
Klf9	2411.38	0.0544016	-8.32442	0.730592	-0.452862	8.47393e-17	2.30883e-15	YES
Klhdc7a	202.217	0.182211	-4.42252	0.572032	-0.805831	9.7557e-06	7.54912e-05
Klhl12	707.28	0.0981085	5.44046	1.44769	0.533756	5.31423e-08	5.87642e-07
Klhl13	2705.32	0.0517123	6.64348	1.26888	0.34355	3.06353e-11	4.95905e-10
Klhl15	464.494	0.133337	3.0779	1.32905	0.410399	0.00208464	0.0093379
Klhl20	1973.19	0.0638309	-5.32561	0.790075	-0.339939	1.00613e-07	1.07903e-06
Klhl25	889.387	0.0833	-4.7655	0.759454	-0.396966	1.88388e-06	1.64508e-05	YES
Klhl29	1137.74	0.0753339	-4.24385	0.801233	-0.319706	2.19715e-05	0.000158801
Klhl32	140.096	0.242979	2.337	1.4823	0.567842	0.0194392	0.0628664	YES
Klhl40	51.5062	0.376495	2.00078	1.68563	0.753284	0.045416	0.124226
Klhl41	275.298	0.14756	-2.3528	0.78612	-0.347179	0.0186327	0.0607347
Klhl42	816.214	0.104385	-2.76701	0.818563	-0.288835	0.00565726	0.0222201
Klhl7	1019.32	0.0849073	-3.33123	0.821968	-0.282845	0.000864639	0.00430564
Klhl8	316.361	0.136437	2.60841	1.27977	0.355883	0.00909634	0.0334066
Klk6	50.7195	0.371112	4.47604	3.16261	1.66111	7.604e-06	6.02805e-05
Klk9	80.9038	0.290326	-1.97816	0.671607	-0.574311	0.047911	0.129489
Klrg2	259.808	0.151365	2.02941	1.23729	0.307182	0.0424166	0.117852
Kmt5c	998.436	0.0938374	3.24612	1.23508	0.304608	0.00116989	0.00561016	YES
Knl1	866.672	0.0968051	3.13722	1.2343	0.303698	0.00170561	0.00780776
Kntc1	2330.29	0.0541835	6.53346	1.2781	0.354006	6.42676e-11	1.01233e-09	YES
Kpna1	4573.34	0.042673	-10.9873	0.722535	-0.46886	4.39998e-28	2.47189e-26	YES
Kpna2	7949	0.0366899	8.68934	1.2473	0.318811	3.64548e-18	1.09703e-16
Kpna6	3401.82	0.0504466	12.2498	1.5347	0.617961	1.68431e-34	1.24749e-32	YES
Krba1	514.859	0.137316	2.08774	1.21983	0.28668	0.0368211	0.10546
Krt19	195.182	0.206472	6.25676	2.44841	1.29185	3.93058e-10	5.66516e-09
Krt39	12.0733	0.741965	2.22497	3.14019	1.65085	0.026083	0.0797898
Krt7	535.739	0.111948	-3.93741	0.736733	-0.440787	8.23663e-05	0.000527017
Krt79	81.1797	0.376962	3.24571	2.33514	1.22351	0.0011716	0.00561388
Krt80	40.5211	0.45002	2.27444	2.03291	1.02354	0.0229395	0.0720548
L2hgdh	380.792	0.144515	-3.09562	0.733381	-0.447365	0.00196402	0.00886324
L3hypdh	158.835	0.209494	2.33156	1.40293	0.488447	0.0197239	0.0636192	YES
L3mbtl2	2008.8	0.058839	6.09567	1.28224	0.358663	1.08979e-09	1.50382e-08
LOC100151767	2314.79	0.0630372	5.29994	1.26059	0.334093	1.1584e-07	1.22711e-06
LOC100294508	2719.67	0.0586318	6.40504	1.29732	0.375539	1.50333e-10	2.27329e-09	YES
LOC100302372	1242.9	0.0731596	-8.74049	0.641957	-0.639451	2.32091e-18	7.0782e-17
LOC100302465	237.839	0.177102	2.57088	1.37108	0.455308	0.0101441	0.0367048
LOC100359930	2.24199	2.01741	2.26303	23.6777	4.56546	0.0236336	0.0737244
LOC100360087	204.184	0.181432	2.05026	1.29413	0.371982	0.0403391	0.113259
LOC100360205	13804.5	0.0321803	-13.0163	0.748011	-0.418868	9.88339e-39	8.83468e-37
LOC100360476	125.989	0.255796	-4.8946	0.41986	-1.25202	9.85045e-07	8.99126e-06
LOC100360950	1296.65	0.0695111	6.20939	1.34875	0.431622	5.31897e-10	7.57004e-09
LOC100361018	8.80985	0.893816	-2.0467	0.281387	-1.82937	0.0406876	0.113994
LOC100361083	7914.95	0.0372394	-9.35275	0.785514	-0.348291	8.53982e-21	3.17548e-19
LOC100361087	76.6475	0.294525	2.26804	1.58886	0.667993	0.0233269	0.073044
LOC100361104	58.6925	0.344	-3.13486	0.473556	-1.07839	0.00171935	0.00786473
LOC100361898	269.439	0.158294	3.3121	1.43822	0.524286	0.000925988	0.00457224
LOC100362333	148.303	0.232192	2.35266	1.4603	0.546268	0.0186398	0.0607359
LOC100362342	174.412	0.209819	3.65496	1.70159	0.76688	0.000257223	0.00146825	YES
LOC100362684	193.9	0.177153	2.4349	1.34849	0.43135	0.0148957	0.0507412
LOC100362820	138.336	0.222765	2.29843	1.42604	0.51201	0.0215371	0.0684796
LOC100362909	12.0162	0.801242	-2.0718	0.316436	-1.66002	0.0382837	0.108767
LOC100363116	63.9022	0.303236	-2.08424	0.645274	-0.632017	0.0371382	0.106144
LOC100363520	246.513	0.162536	2.74823	1.36291	0.446686	0.00599176	0.023377
LOC100363993	73.8439	0.309984	-2.39381	0.597892	-0.742043	0.0166742	0.0554972
LOC100364016	414.678	0.122789	3.64448	1.36368	0.447502	0.000267935	0.00152363
LOC100365363	865.749	0.109645	-5.98743	0.63442	-0.656489	2.13185e-09	2.83611e-08
LOC100909392	36.0581	1.68022	-2.04669	0.0922132	-3.43888	0.040689	0.113994
LOC100909485	4.68155	1.627	2.83133	24.362	4.60656	0.00463555	0.0187217
LOC100909505	590.638	0.27508	-7.02162	0.262156	-1.9315	2.19312e-12	3.97566e-11
LOC100909595	53.579	1.07556	-3.42867	0.0776025	-3.68775	0.000606545	0.00315188
LOC100909597	1438.79	0.0881786	-3.17155	0.823784	-0.279663	0.00151628	0.00704233
LOC100909599	33.5302	0.601955	-3.01527	0.284193	-1.81506	0.00256752	0.0111748
LOC100909609	36.2534	1.71063	3.16663	42.7227	5.41693	0.00154214	0.00714783
LOC100909645	71.0559	1.2762	-3.38375	0.0501249	-4.31833	0.00071504	0.00364675	YES
LOC100909657	427.677	0.130231	-2.94352	0.766663	-0.383336	0.00324501	0.0137483	YES
LOC100909664	517.295	0.151144	2.01542	1.23509	0.30462	0.0438604	0.121048
LOC100909776	34.749	0.554892	-2.2522	0.420527	-1.24973	0.0243094	0.0754177
LOC100909784	38.8631	1.32256	3.05756	16.4933	4.04381	0.00223147	0.00990516
LOC100909795	136.365	0.78686	3.45808	6.59343	2.72103	0.00054403	0.00285813
LOC100909856	27.3998	0.631602	-2.0179	0.413366	-1.27451	0.0436015	0.120495
LOC100910046	651.969	0.111169	-4.64479	0.699136	-0.516355	3.40418e-06	2.85983e-05
LOC100910056	74.9525	1.51288	2.6888	16.7701	4.06782	0.00717101	0.027257
LOC100910088	100.155	0.258509	-2.30887	0.66119	-0.596862	0.020951	0.0668737
LOC100910385	230.656	0.403225	-2.36497	0.516337	-0.953615	0.0180316	0.0590353
LOC100910418	187.035	1.72782	-3.29643	0.0192949	-5.69564	0.000979233	0.00480507
LOC100910438	13.7358	0.673618	-2.2695	0.346571	-1.52878	0.0232379	0.072803	YES
LOC100910503	9.72557	0.903882	2.29241	4.20489	2.07207	0.021882	0.0693088
LOC100910575	320.797	1.15739	3.97315	24.2262	4.5985	7.09271e-05	0.000459166
LOC100910688	110.616	2.25243	-3.28968	0.00588081	-7.40977	0.00100302	0.00490041
LOC100910732	752.31	0.139002	-2.82579	0.761655	-0.39279	0.00471641	0.0190102
LOC100910755	16.8896	0.956321	-3.23199	0.117373	-3.09082	0.0012293	0.00586405
LOC100910790	20.8934	2.24045	3.04042	112.356	6.81193	0.00236246	0.0104127
LOC100910848	577.431	0.121951	-12.4343	0.349561	-1.51639	1.70124e-35	1.31365e-33
LOC100910885	810.781	0.100892	-7.10859	0.608278	-0.717197	1.17236e-12	2.18192e-11
LOC100911260	45.7357	0.534212	-3.7824	0.246454	-2.02061	0.000155321	0.000938857
LOC100911356	64.93	0.797405	2.16533	3.30957	1.72664	0.0303627	0.0902475
LOC100911413	114.355	0.291059	3.53318	2.03971	1.02836	0.000410599	0.00221814
LOC100911537	37.9088	1.63162	-2.75343	0.0444228	-4.49256	0.00589739	0.0230783
LOC100911661	189.059	0.189037	3.4421	1.56991	0.650685	0.000577212	0.00301239
LOC100911825	20.5213	0.729033	2.88725	4.30169	2.1049	0.00388623	0.016091
LOC100911832	1155.07	0.0836867	4.47378	1.2963	0.374396	7.68491e-06	6.08688e-05
LOC100911928	42.3393	1.48099	-3.14926	0.039445	-4.66401	0.00163686	0.0075368
LOC100911959	99.573	1.12291	-2.16762	0.185045	-2.43405	0.0301875	0.08983
LOC100912068	220.905	0.178898	2.6342	1.38631	0.471252	0.00843366	0.031328
LOC100912076	718.1	0.0989309	-9.0391	0.538028	-0.894246	1.57973e-19	5.3782e-18
LOC100912115	2453.21	0.058809	-4.83942	0.820968	-0.284601	1.3022e-06	1.17036e-05	YES
LOC100912132	110.184	0.263745	-4.53392	0.436545	-1.1958	5.78978e-06	4.68605e-05
LOC100912139	2.42696	2.10733	-2.26428	0.0366109	-4.77158	0.0235571	0.073543
LOC100912218	56.0416	0.420149	-2.17216	0.531216	-0.91263	0.0298436	0.0890841
LOC100912336	12.0131	0.827932	-3.06048	0.172675	-2.53387	0.0022098	0.00982336
LOC100912338	3100.76	0.0512239	5.98063	1.23658	0.306351	2.22276e-09	2.95056e-08	YES
LOC100912379	3.59248	1.92432	2.18513	18.4416	4.20489	0.028879	0.0867184
LOC100912526	28.9845	0.520052	-4.15793	0.223394	-2.16234	3.21151e-05	0.000224571
LOC100912571	325.863	1.38262	2.6913	13.1871	3.72106	0.00711731	0.027104
LOC100912656	2.41595	2.12722	2.1965	25.5003	4.67244	0.0280562	0.0846498
LOC100912849	13.1072	0.708768	-2.15212	0.347395	-1.52535	0.0313883	0.0927121
LOC100912948	11.7288	0.791891	-2.0339	0.327456	-1.61063	0.0419618	0.116749
LOC102546456	4.17533	1.51328	-2.37031	0.0832188	-3.58695	0.017773	0.0583831	YES
LOC102546838	20.8743	0.651639	2.58221	3.21021	1.68267	0.009817	0.035635
LOC102547029	182.813	0.190439	-2.77111	0.693647	-0.527726	0.00558656	0.0219614
LOC102547294	18.601	0.591218	-2.23337	0.400422	-1.32041	0.0255249	0.0784157
LOC102548013	359.495	0.135978	-3.38892	0.726575	-0.460817	0.000701697	0.00358575
LOC102548126	6.38747	1.36491	-2.65326	0.0812513	-3.62146	0.00797195	0.0298266
LOC102548231	249.022	0.165413	2.659	1.35645	0.439834	0.00783719	0.0294012
LOC102548682	5699.49	0.0438252	8.4453	1.29246	0.370117	3.03255e-17	8.51836e-16
LOC102548695	421.958	0.133696	-2.51524	0.792083	-0.336276	0.0118952	0.0419778
LOC102548728	155.746	0.201497	-2.95477	0.661872	-0.595377	0.003129	0.0133034
LOC102549712	10.8328	1.13202	2.87359	9.53326	3.25297	0.00405839	0.0166879
LOC102550438	37.7946	0.499222	2.0039	2.00054	1.00039	0.0450811	0.123665
LOC102550657	408.453	0.129518	2.17306	1.21542	0.281452	0.0297755	0.0889679
LOC102551095	225.775	0.177519	-3.30582	0.665796	-0.586848	0.000946974	0.0046657
LOC102551166	20.9573	0.599664	3.778	4.80832	2.26553	0.000158091	0.000953064
LOC102551486	18.226	0.585999	2.16779	2.41215	1.27032	0.0301749	0.0898182
LOC102551620	448.198	0.143669	-3.25325	0.72327	-0.467393	0.00114091	0.00548424
LOC102551838	41.6937	0.508319	2.50493	2.41714	1.2733	0.0122477	0.0430293
LOC102551980	232.437	0.176761	2.02453	1.28152	0.357857	0.042916	0.11893
LOC102552055	321.996	0.138577	2.45384	1.2658	0.340046	0.0141341	0.0485476
LOC102552170	43.6263	0.424108	4.0788	3.31693	1.72985	4.52691e-05	0.000304919
LOC102552497	545.564	0.10752	3.52712	1.30065	0.379235	0.000420113	0.00226549
LOC102552527	425.301	0.129772	-3.95083	0.700906	-0.512707	7.78803e-05	0.000500786
LOC102552542	7.23038	1.12257	-2.6773	0.124529	-3.00545	0.00742192	0.0280696
LOC102552731	12.0713	0.853951	2.04658	3.35819	1.74768	0.040699	0.114005
LOC102552823	62.2158	0.370261	2.38318	1.84344	0.882398	0.0171639	0.0567999
LOC102552895	504.28	0.134428	4.90088	1.57879	0.658817	9.5407e-07	8.75256e-06
LOC102552911	678.522	0.098933	4.24278	1.3377	0.419752	2.20764e-05	0.000159474
LOC102553031	398.662	0.130293	4.4856	1.49946	0.584442	7.27102e-06	5.78938e-05
LOC102553278	171.084	0.202643	-3.16718	0.640911	-0.641805	0.00153927	0.00713817
LOC102553424	27.3463	0.474302	-2.15715	0.492044	-1.02314	0.0309938	0.0918076
LOC102553613	4.77752	1.33618	-2.0014	0.156667	-2.67422	0.0453497	0.124165
LOC102553760	542.277	0.131722	-3.10128	0.753403	-0.408506	0.00192683	0.0087106
LOC102553881	162.012	0.191205	2.08772	1.31876	0.399182	0.0368233	0.10546
LOC102554047	415.733	0.123914	2.82766	1.2749	0.350386	0.00468898	0.0189122
LOC102554096	376.983	0.131032	-2.61854	0.788338	-0.343114	0.00883064	0.0325428
LOC102554302	355.7	0.14973	-4.64514	0.617488	-0.695516	3.39853e-06	2.8564e-05
LOC102554874	13.3352	0.759454	3.04136	4.95805	2.30977	0.00235513	0.0103855
LOC102555183	2893.24	0.0553883	-5.72214	0.802771	-0.31694	1.05189e-08	1.28104e-07	YES
LOC102555189	6.15327	1.03993	1.99443	4.21072	2.07407	0.0461055	0.125736
LOC102555217	108.222	0.245168	-2.42049	0.662767	-0.593427	0.0154996	0.052317
LOC102555814	752.346	0.106541	4.62374	1.407	0.49262	3.76887e-06	3.14467e-05
LOC102556092	1063.69	0.0804393	-10.0427	0.571243	-0.807824	9.89747e-24	4.46765e-22
LOC102556096	424.162	0.130625	-3.54968	0.725136	-0.463677	0.000385698	0.00210169
LOC102556337	141.036	0.835027	-3.0059	0.175554	-2.51001	0.00264793	0.0114676
LOC102556425	195.913	0.192531	-2.49255	0.717031	-0.479893	0.0126828	0.0443605
LOC102556446	19.3025	0.625039	1.97079	2.34863	1.23182	0.048748	0.131263
LOC102556781	153.062	0.230159	2.81812	1.56766	0.648617	0.00483051	0.0194009
LOC103689946	3.80505	1.61369	-2.12859	0.0924683	-3.4349	0.0332879	0.0974104
LOC103689954	15.6715	0.90068	3.16058	7.1934	2.84667	0.00157454	0.00728679
LOC103689968	129.02	0.224991	-4.79625	0.47332	-1.07911	1.61666e-06	1.42684e-05	YES
LOC103689975	283.521	0.211861	2.09439	1.36011	0.443719	0.0362254	0.104175	YES
LOC103690018	156.597	1.07636	3.25497	11.3415	3.50354	0.00113402	0.00545691
LOC103690026	12.5764	1.09503	2.10184	4.92999	2.30158	0.0355669	0.10259
LOC103690030	1287.97	0.0700137	-4.81906	0.791466	-0.3374	1.44237e-06	1.283e-05
LOC103690031	2249.03	0.0586927	-8.1952	0.716481	-0.480999	2.50169e-16	6.48511e-15
LOC103690033	184.91	1.40673	2.23957	8.87945	3.15047	0.0251186	0.0774384
LOC103690068	105.769	1.43301	-2.96159	0.0527754	-4.24399	0.00306052	0.0130489
LOC103690089	268.517	0.158111	2.66711	1.3395	0.421699	0.00765076	0.0287792
LOC103690163	2.15764	2.03926	-2.25353	0.0413623	-4.59554	0.0242257	0.0752096
LOC103690234	20.8534	0.570023	-2.81916	0.328283	-1.60699	0.0048149	0.0193428
LOC103690754	2.07969	2.20689	2.01962	21.964	4.45707	0.043423	0.120115
LOC103690884	85.243	0.265781	-3.29081	0.545391	-0.874637	0.000998984	0.00488614
LOC103691238	358.926	0.169653	-2.15312	0.776316	-0.365284	0.0313091	0.0925452
LOC103691261	27.9426	0.497149	-2.54353	0.416239	-1.26451	0.0109738	0.0391142
LOC103691272	333.144	0.136455	2.63864	1.28348	0.360057	0.00832383	0.0309771
LOC103691392	356.039	0.161856	2.45208	1.31666	0.396883	0.0142034	0.0487395
LOC103691918	21.1656	0.658727	-2.8727	0.269373	-1.89232	0.00406986	0.0167275
LOC103692025	25.4224	0.508365	-2.43109	0.424582	-1.23588	0.0150533	0.0510861
LOC103692087	57.0347	0.317176	-2.37667	0.59303	-0.753824	0.0174696	0.0575847
LOC103692273	746.579	0.0910418	-5.21855	0.719414	-0.475106	1.80325e-07	1.86768e-06
LOC103692699	154.493	0.204736	4.02568	1.77055	0.8242	5.68121e-05	0.000376008
LOC103693129	18.6596	0.616317	2.26676	2.63362	1.39704	0.0234046	0.0732242
LOC103693683	220.721	0.179847	6.41292	2.22429	1.15334	1.42758e-10	2.16596e-09
LOC103693768	74.8991	0.311778	-3.34367	0.485491	-1.04248	0.000826785	0.00414329
LOC103693780	90.9255	0.822868	-3.37509	0.145869	-2.77725	0.000737908	0.00374757
LOC103693914	102.708	0.252565	2.02474	1.42541	0.511378	0.0428945	0.118925
LOC103694537	417.585	0.132363	-6.93495	0.529267	-0.917932	4.06374e-12	7.13158e-11
LOC103695172	170.714	0.207445	2.46481	1.42535	0.511314	0.0137085	0.0473096
LOC108348047	58.4624	0.406894	3.36761	2.58517	1.37026	0.000758228	0.00384109
LOC108348052	8.7122	0.974295	2.2181	4.47252	2.16109	0.0265477	0.0809229
LOC108348082	9.37727	0.964083	-2.18901	0.231586	-2.11038	0.0285964	0.0859692
LOC108348102	124.222	0.253963	-2.33639	0.662799	-0.593356	0.019471	0.0629356
LOC108348125	321.852	0.143971	2.11013	1.23439	0.303799	0.0348469	0.100979	YES
LOC108348137	12.1267	1.08043	-1.96558	0.229461	-2.12368	0.0493466	0.132541
LOC108348144	100.799	2.34838	2.63479	72.8818	6.18749	0.00841902	0.0312928
LOC108348149	73.0341	3.90735	5.50441	2.98158e+06	21.5076	3.70401e-08	4.18252e-07
LOC108348189	15.9479	0.681012	-2.0879	0.373224	-1.42189	0.0368065	0.105445
LOC108348257	4.04384	1.37131	2.02515	6.85479	2.77711	0.0428516	0.118824	YES
LOC108348476	12.7987	0.842236	3.8853	9.66213	3.27234	0.000102204	0.000642392
LOC108349548	253.241	0.168683	1.98178	1.26076	0.334294	0.0475034	0.128541	YES
LOC108349732	9.39654	0.857124	2.18472	3.66185	1.87257	0.0289095	0.0867811
LOC108349754	78.2964	0.327428	1.99501	1.57268	0.653223	0.0460418	0.125616
LOC108349769	45.9862	0.374029	3.18138	2.28141	1.18993	0.00146577	0.00683748
LOC108349777	25.3962	0.512615	2.09567	2.10565	1.07427	0.0361119	0.103915
LOC108350249	14.924	0.70573	2.25931	3.01982	1.59446	0.0238641	0.0743285
LOC108350583	177.149	0.187768	2.69207	1.4196	0.505483	0.00710108	0.027065	YES
LOC108351053	188.258	0.185557	-2.91458	0.687381	-0.540819	0.00356173	0.0149401
LOC108351956	13.9399	0.678088	-2.04021	0.383304	-1.38344	0.0413298	0.115487
LOC108352616	2.55774	1.99979	-2.41997	0.034929	-4.83943	0.0155218	0.0523725
LOC108352748	223.065	0.19659	-2.27658	0.733285	-0.447553	0.0228114	0.0717641
LOC108352751	41.1256	0.450606	2.27942	2.03796	1.02712	0.0226419	0.0713298
LOC108353263	104.024	0.262145	-1.97001	0.699101	-0.516427	0.0488374	0.131445
LOC257650	361.959	0.140329	-2.00174	0.823076	-0.280902	0.0453129	0.12414
LOC288978	231.377	0.166404	2.36405	1.31347	0.393386	0.0180765	0.059134
LOC303140	39.4681	0.428961	-2.141	0.529093	-0.918406	0.0322741	0.0949644
LOC303566	189.378	0.19136	-4.58331	0.544475	-0.877062	4.57667e-06	3.77149e-05	YES
LOC308990	87.4713	0.284979	2.05777	1.50152	0.586421	0.0396124	0.111564
LOC314407	509.921	0.109182	-4.57827	0.707173	-0.499866	4.68843e-06	3.85658e-05
LOC317456	143.189	0.268242	2.40444	1.56371	0.644972	0.0161973	0.0543081
LOC365839	65.8883	0.331575	2.55451	1.79877	0.847014	0.0106336	0.0380962
LOC497940	358.821	0.133513	-2.1033	0.823124	-0.280818	0.0354396	0.102354	YES
LOC498154	479.381	0.11832	5.2269	1.53522	0.618446	1.72376e-07	1.78944e-06
LOC498836	5.87501	1.53527	-3.28967	0.0301747	-5.05052	0.00100306	0.00490041	YES
LOC499331	863.733	0.100521	3.54457	1.28014	0.356303	0.000393252	0.00213523
LOC499469	106.808	0.24186	3.50378	1.79928	0.847424	0.000458701	0.00245316
LOC499584	8.98397	0.880508	1.99709	3.38334	1.75845	0.0458158	0.125131
LOC499607	2.73443	1.80666	2.10311	13.9249	3.79959	0.0354564	0.102364
LOC500007	157.42	0.202253	2.26617	1.37396	0.458341	0.0234408	0.0732995
LOC500584	1590.05	0.0757291	-5.10654	0.76487	-0.386713	3.28118e-07	3.26785e-06
LOC500877	72.1364	0.30963	-2.3828	0.599658	-0.737788	0.0171814	0.0568412	YES
LOC501389	15.3918	0.716761	2.57652	3.59689	1.84675	0.00998	0.0361543
LOC501416	6.16659	1.04414	1.98408	4.20373	2.07167	0.0472464	0.128037
LOC679811	1800.75	0.0630992	5.75599	1.28627	0.363199	8.6133e-09	1.06542e-07
LOC680520	11.1252	0.868732	-1.98371	0.302854	-1.72331	0.0472887	0.128113
LOC681177	38.6868	0.438119	3.05998	2.53263	1.34064	0.0022135	0.00983502
LOC681383	205.58	0.175204	-2.15639	0.769605	-0.37781	0.0310528	0.0919675
LOC681458	261.028	0.154577	3.78193	1.49962	0.5846	0.000155618	0.000940344	YES
LOC682206	840.444	0.091261	-3.60495	0.796093	-0.328991	0.00031221	0.00174156
LOC682812	1711.89	0.0674086	-5.43696	0.775663	-0.366498	5.41967e-08	5.98572e-07
LOC684327	382.408	0.157405	-3.62663	0.67322	-0.570851	0.000287148	0.00161719
LOC685025	1223.92	0.0953406	3.35565	1.24827	0.31993	0.000791788	0.00398552
LOC685067	1789.19	0.066904	-6.08671	0.754073	-0.407225	1.15258e-09	1.58251e-08
LOC685668	169.06	0.199668	-4.23251	0.556673	-0.845097	2.31095e-05	0.000166012
LOC685716	3.22304	1.84412	2.75913	34.0167	5.08817	0.0057955	0.0227041
LOC686596	42.8522	0.386323	-3.64143	0.377156	-1.40677	0.000271132	0.00153903
LOC689986	42.8069	0.370125	2.48612	1.89235	0.920176	0.0129144	0.045023
LOC691083	136.337	0.211206	3.87984	1.76473	0.819444	0.000104525	0.000655849
LOC691485	8.99689	0.936034	2.01466	3.69556	1.88579	0.0439402	0.121231
LOC691807	1940.42	0.0635097	4.3232	1.20963	0.274565	1.53783e-05	0.000115271
LOC691995	735.177	0.095907	8.32453	1.73915	0.79838	8.46674e-17	2.30883e-15
Lama1	371.433	0.153625	-5.91578	0.532623	-0.908813	3.30307e-09	4.28125e-08
Lama2	9560.13	0.037728	-10.805	0.753851	-0.407649	3.26077e-27	1.77688e-25
Lama4	28521.4	0.0385669	-11.5018	0.735304	-0.443587	1.29258e-30	8.0602e-29
Lama5	20014.3	0.0381297	-22.5546	0.550953	-0.859998	1.21118e-112	7.08969e-110	YES
Lamb2	5847.9	0.046754	-14.7533	0.619951	-0.689775	2.93123e-49	3.59393e-47
Lamc1	58090.7	0.0345407	-27.2621	0.520636	-0.941653	1.19398e-163	1.54756e-160	YES
Lamp1	23761.1	0.0260859	-10.5965	0.825637	-0.27642	3.09272e-26	1.58532e-24
Laptm5	530.276	0.124284	7.47666	1.90426	0.929228	7.62343e-14	1.58097e-12
Large1	2524.7	0.0579993	-8.25571	0.717562	-0.478825	1.51004e-16	3.99435e-15
Lasp1	13802.6	0.0337682	-14.2394	0.716561	-0.480839	5.21717e-46	5.88017e-44
Lats2	5834.26	0.0430732	-26.8452	0.448659	-1.15631	9.59566e-159	1.08827e-155
Layn	757.568	0.0970216	-7.21912	0.615397	-0.700411	5.23253e-13	1.00476e-11	YES
Lbh	4484.58	0.0587914	15.5006	1.88074	0.911303	3.43545e-54	4.98718e-52
Lbhd1	447.648	0.120003	3.20976	1.30602	0.38518	0.00132845	0.00627673
Lbp	1271.12	0.100209	-7.93504	0.576277	-0.795165	2.10428e-15	4.9849e-14
Lbr	1046.95	0.0995761	3.4907	1.27243	0.347591	0.000481755	0.00256587
Lcn2	16978.2	0.100558	-9.10558	0.53011	-0.915636	8.58045e-20	2.96573e-18
Lcp1	1232.45	0.085995	10.3374	1.85184	0.888962	4.77441e-25	2.32269e-23
Lcp2	268.959	0.174054	2.34466	1.32694	0.408098	0.0190443	0.0619095
Ldha	64522.6	0.0272733	11.4988	1.24281	0.31361	1.33772e-30	8.31312e-29
Ldhb	1625.74	0.088483	-4.21561	0.77217	-0.373009	2.49109e-05	0.000177546
Ldhd	212.431	0.231883	-7.27407	0.310629	-1.68673	3.4881e-13	6.80797e-12
Ldlrad3	243.723	0.180796	3.07549	1.47022	0.556035	0.00210158	0.0094045
Lect2	13.0086	0.727481	2.78491	4.07266	2.02597	0.0053542	0.0211764
Leng8	4922.47	0.0409672	7.63365	1.24206	0.31273	2.2819e-14	4.93533e-13	YES
Lfng	445.711	0.123201	3.63106	1.36353	0.447349	0.000282256	0.00159409
Lgals3bp	13141.8	0.0353013	-21.6755	0.588382	-0.765175	3.49044e-104	1.71182e-101
Lgals8	1082.84	0.0873007	-9.17743	0.573873	-0.801196	4.41509e-20	1.55264e-18
Lgmn	6227.36	0.0399001	7.76694	1.23962	0.309901	8.04057e-15	1.80129e-13
Lgr4	2376.4	0.0559883	14.1537	1.732	0.792439	1.77264e-45	1.97339e-43
Lgr5	78.3382	0.308421	2.4781	1.69854	0.764299	0.0132083	0.0458429
Lhfp	7817.73	0.0386298	-38.4943	0.356747	-1.48703	0	0
Lhx2	152.727	0.20202	2.42804	1.40495	0.490514	0.0151805	0.0514216
Lif	2638.11	0.0612777	-11.9547	0.601837	-0.732556	6.13596e-33	4.29896e-31	YES
Lifr	1085.15	0.0959111	-5.60529	0.688911	-0.53761	2.07905e-08	2.42769e-07
Lig3	4259.11	0.0446009	8.14637	1.2864	0.363335	3.75024e-16	9.57128e-15
Lilrb3a	7.81209	1.07371	2.10141	4.77764	2.2563	0.0356048	0.102675
Lilrb4	303.244	0.214062	6.34905	2.56524	1.35909	2.16642e-10	3.21175e-09
Limk1	1190.92	0.0759473	-5.72589	0.739762	-0.434866	1.02891e-08	1.25558e-07	YES
Lims2	366.191	0.141064	-5.64228	0.575975	-0.795921	1.6781e-08	1.98765e-07
Lin37	770.159	0.110258	-2.72057	0.812272	-0.299965	0.00651696	0.0251557
Lingo2	16.1392	0.669728	2.31239	2.92548	1.54868	0.020756	0.0663563
Lins1	379.565	0.152173	2.15222	1.25485	0.327511	0.0313799	0.0927104	YES
Lipg	59.4096	0.381778	2.06933	1.7291	0.790025	0.0385152	0.109237
Llgl2	200.644	0.183641	2.73899	1.41715	0.502989	0.00616291	0.0239469
Lman2	3899.53	0.0441172	-13.2811	0.666222	-0.585925	2.98014e-40	2.81655e-38	YES
Lmbr1	715.188	0.111868	-3.10575	0.785981	-0.347434	0.00189797	0.00858867
Lmln	858.801	0.0957931	4.53772	1.35161	0.434683	5.68655e-06	4.61485e-05
Lmnb1	3292.03	0.0537058	4.90382	1.20027	0.263364	9.39906e-07	8.64885e-06	YES
Lmo2	297.546	0.144665	-2.17664	0.803916	-0.314884	0.0295077	0.088343
Lmo7	5701.89	0.0408865	8.66359	1.2783	0.354224	4.57134e-18	1.36658e-16
Lmtk3	62.6979	0.317663	-2.19067	0.617326	-0.695895	0.0284754	0.0856339
Lmx1b	21.1427	0.541277	-2.80587	0.348988	-1.51875	0.00501811	0.0200305
Lnx1	198.662	0.20885	-3.7633	0.579964	-0.785965	0.000167688	0.00100558
Lonrf1	410.221	0.124882	6.13488	1.70071	0.766135	8.52246e-10	1.18323e-08
Lonrf2	686.665	0.106012	6.23605	1.58129	0.661099	4.48754e-10	6.43723e-09	YES
Loxl3	2136.31	0.0646266	-4.72211	0.809345	-0.305174	2.33414e-06	2.01117e-05
Lpar1	1973.75	0.0591098	12.1859	1.64753	0.720306	3.69556e-34	2.68239e-32
Lpcat1	1633.34	0.0649059	7.08993	1.37571	0.460178	1.34178e-12	2.48448e-11
Lpgat1	4006.03	0.0489657	7.35151	1.2834	0.359972	1.9598e-13	3.91227e-12
Lpl	4737.25	0.0550289	-9.05845	0.707854	-0.498477	1.32319e-19	4.52176e-18
Lpp	21116.2	0.0312429	-9.1888	0.819556	-0.287085	3.97253e-20	1.40244e-18	YES
Lrba	5264.36	0.0458258	-15.9742	0.602055	-0.732032	1.93249e-57	3.15919e-55
Lrfn3	228.335	0.164877	-2.2003	0.777665	-0.362779	0.0277856	0.0839071
Lrguk	80.508	0.276842	-2.17175	0.659191	-0.601232	0.0298743	0.0891538
Lrig3	892.496	0.0937711	2.97549	1.21337	0.279015	0.00292517	0.0125366
Lrpap1	1541.11	0.0685649	-4.23494	0.817693	-0.290369	2.28609e-05	0.000164486
Lrrc10b	48.9977	0.374772	2.23626	1.78768	0.838087	0.0253348	0.0779723	YES
Lrrc17	399.263	0.148519	11.3965	3.23236	1.69259	4.35438e-30	2.66042e-28
Lrrc2	89.9288	0.287868	3.22088	1.90157	0.927188	0.00127799	0.00606604
Lrrc25	226.032	0.17453	3.1528	1.46435	0.550258	0.00161715	0.00746307
Lrrc28	677.706	0.102498	4.48984	1.37573	0.460198	7.12779e-06	5.68924e-05	YES
Lrrc3	288.667	0.168809	-2.20213	0.77285	-0.37174	0.0276563	0.0835926	YES
Lrrc38	4.57131	1.34337	-2.29482	0.118029	-3.08278	0.0217435	0.0689906
Lrrc4	657.48	0.106546	3.79075	1.32307	0.403889	0.000150193	0.000910896
Lrrc40	1698.37	0.0704903	4.10128	1.22188	0.2891	4.10868e-05	0.000279971
Lrrc4b	224.798	0.201914	-2.24139	0.730741	-0.452568	0.025001	0.0771675
Lrrc57	485.55	0.115218	-3.08796	0.781443	-0.355788	0.00201538	0.00907697
Lrrc58	5100.92	0.044334	6.00447	1.20264	0.266202	1.91953e-09	2.56493e-08
Lrrc73	143.433	0.244434	-2.16342	0.693124	-0.528815	0.0305086	0.0906047
Lrrc75b	589.488	0.115655	-6.76683	0.581312	-0.782616	1.31638e-11	2.21177e-10
Lrrc8a	5011.66	0.0544466	-19.1043	0.486273	-1.04016	2.3269e-81	7.1566e-79
Lrrc8b	2745.96	0.0564447	-8.31356	0.722337	-0.469257	9.28697e-17	2.51149e-15	YES
Lrrc8d	1953.72	0.0653317	-5.74304	0.770997	-0.375202	9.29933e-09	1.14249e-07
Lrrc8e	257.407	0.159746	-2.38868	0.767596	-0.381581	0.0169091	0.0561246
Lrrk1	1670.23	0.0708048	-4.66527	0.795358	-0.330323	3.08218e-06	2.61352e-05
Lrrn2	58.6664	0.316556	-2.15332	0.623454	-0.681645	0.0312938	0.0925428	YES
Lrrn3	108.083	0.245197	2.07787	1.42354	0.509487	0.0377213	0.107472
Lrrn4	157.131	0.195032	-4.54237	0.541147	-0.885908	5.56253e-06	4.52027e-05
Lrrtm3	74.4052	0.303354	2.87004	1.82847	0.870638	0.00410417	0.0168532
Lrrtm4	53.6069	0.338718	2.33871	1.73167	0.792165	0.0193502	0.0626458
Lsamp	35.1155	0.49936	2.04333	2.02842	1.02036	0.0410195	0.114769
Lsm1	964.828	0.0825962	-3.30698	0.827514	-0.273144	0.000943065	0.00464897
Lsm12	4544.42	0.0601651	5.6023	1.26318	0.337063	2.11521e-08	2.46674e-07
Lsm3	772.578	0.112992	2.80742	1.24592	0.317215	0.00499401	0.0199519	YES
Ltbp2	14314.3	0.0471097	-14.5469	0.621876	-0.6853	6.10941e-48	7.34181e-46	YES
Ltk	300.853	0.140551	-2.94979	0.750229	-0.414597	0.0031799	0.0134976
Luzp1	8170.61	0.0373568	-10.2085	0.767714	-0.381358	1.81574e-24	8.47025e-23
Lxn	1167.71	0.0753363	4.10666	1.23918	0.30938	4.01426e-05	0.000274657
Ly6e	2760.46	0.0510236	-9.87972	0.7051	-0.504099	5.09727e-23	2.19183e-21
Ly6i	213.585	0.180215	7.10559	2.42929	1.28053	1.19811e-12	2.22755e-11
Lypd6	90.2271	0.267027	-2.48766	0.631006	-0.664273	0.0128585	0.0448712
[truncated: 2,064 more rows]
